# Supplementary material for: Comparative micromechanics of bushcricket ears with and without a specialized auditory fovea region in the crista acustica
Source: Proc Biol Sci. 2020 Jun 24;287(1929):20200909. doi: 10.1098/rspb.2020.0909 (PMC7329045; doi:10.1098/rspb.2020.0909)
Supplement: Data for figure 4 [file rspb20200909supp2.xlsx]

## Sheet: Mecopoda elongata male
Amplitude Data (m)		Frequency (kHz)
Position on CA (µm)	Index Point	2	2.5	3	3.5	4	4.5	5	5.5	6	6.5	7	7.5	8	8.5	9	9.5	10	10.5	11	11.5	12	12.5	13	13.5	14	14.5	15	15.5	16	16.5	17	17.5	18	18.5	19	19.5	20	30	40	50	60
0	1	1.82583e-09	3.60443e-09	1.30007e-09	2.17428e-09	6.85417e-10	1.70393e-09	7.0827e-10	1.67867e-09	2.00537e-09	1.97827e-09	1.67631e-09	2.27849e-09	2.21923e-09	2.29798e-09	1.27077e-09	2.04274e-09	1.00256e-09	1.0483e-09	8.84713e-10	1.27248e-09	7.20522e-10	1.95952e-09	1.79973e-09	1.99886e-09	1.81333e-09	3.42708e-10	1.95876e-09	4.45576e-10	6.91463e-10	3.40224e-10	5.46178e-10	6.59604e-10	8.39643e-10	5.6568e-10	5.90034e-10	5.25662e-10	6.7611e-10	4.48591e-10	8.11245e-11	7.47276e-11	8.91573e-11
13.2742	2	1.8898e-09	3.86684e-09	1.38165e-09	2.27664e-09	7.29127e-10	1.73097e-09	7.15553e-10	1.62474e-09	2.02288e-09	1.98296e-09	1.78298e-09	2.3464e-09	2.33847e-09	2.24466e-09	1.27733e-09	2.10244e-09	9.76106e-10	1.09437e-09	8.7404e-10	1.28363e-09	7.75758e-10	1.9301e-09	1.92627e-09	2.13329e-09	1.88497e-09	3.64827e-10	2.03452e-09	4.55775e-10	7.16427e-10	3.37854e-10	5.44111e-10	6.6045e-10	8.67756e-10	5.60228e-10	5.8188e-10	5.27475e-10	6.37474e-10	3.37111e-10	8.04933e-11	7.01458e-11	7.92512e-11
26.5458	3	1.87612e-09	3.94548e-09	1.45441e-09	2.29711e-09	8.09063e-10	1.73409e-09	7.1344e-10	1.63283e-09	2.07644e-09	2.03012e-09	1.86805e-09	2.41506e-09	2.49409e-09	2.37104e-09	1.30042e-09	2.12301e-09	1.01858e-09	1.0953e-09	9.26302e-10	1.30323e-09	7.83778e-10	2.0305e-09	1.94702e-09	2.15473e-09	1.86808e-09	3.64891e-10	1.9947e-09	4.6952e-10	7.18556e-10	3.55216e-10	5.75433e-10	6.60879e-10	8.54499e-10	5.89622e-10	5.97508e-10	5.30701e-10	6.43748e-10	4.02738e-10	8.41001e-11	7.45834e-11	8.66833e-11
39.8187	4	1.89251e-09	4.09982e-09	1.5466e-09	2.3608e-09	8.75619e-10	1.77064e-09	7.09171e-10	1.63838e-09	2.11745e-09	2.06564e-09	2.00991e-09	2.48242e-09	2.62587e-09	2.41641e-09	1.37507e-09	2.14978e-09	1.01332e-09	1.11322e-09	9.42475e-10	1.30866e-09	8.17685e-10	2.13703e-09	2.00665e-09	2.25299e-09	1.91219e-09	3.79266e-10	2.05179e-09	4.81791e-10	7.28695e-10	3.599e-10	5.98653e-10	6.73939e-10	8.67292e-10	6.06436e-10	6.0163e-10	5.35544e-10	6.29431e-10	3.73512e-10	8.37331e-11	7.59281e-11	8.86479e-11
53.091	5	1.88946e-09	4.15708e-09	1.62089e-09	2.39742e-09	9.65346e-10	1.78104e-09	7.17907e-10	1.66821e-09	2.17114e-09	2.10304e-09	2.09834e-09	2.55628e-09	2.77339e-09	2.52749e-09	1.41122e-09	2.19975e-09	1.02971e-09	1.13808e-09	9.95713e-10	1.33658e-09	8.32168e-10	2.29954e-09	2.06927e-09	2.29789e-09	1.93425e-09	3.87808e-10	2.07489e-09	4.99461e-10	7.47463e-10	3.76369e-10	6.32479e-10	6.95981e-10	8.76068e-10	6.31896e-10	6.19822e-10	5.48061e-10	6.43447e-10	4.12388e-10	8.75895e-11	8.17372e-11	9.72759e-11
66.3645	6	1.93901e-09	4.33308e-09	1.7709e-09	2.48026e-09	1.08434e-09	1.8421e-09	7.3729e-10	1.68101e-09	2.22491e-09	2.14778e-09	2.30092e-09	2.70317e-09	2.97222e-09	2.61243e-09	1.50573e-09	2.32067e-09	1.02011e-09	1.1853e-09	1.04218e-09	1.39429e-09	8.96421e-10	2.61813e-09	2.21047e-09	2.50996e-09	2.02321e-09	4.06618e-10	2.20774e-09	5.3114e-10	7.83804e-10	3.94483e-10	6.877e-10	7.44844e-10	9.14108e-10	6.65166e-10	6.36952e-10	5.63452e-10	6.32111e-10	3.88965e-10	9.1494e-11	8.99065e-11	1.08304e-10
79.6368	7	1.94433e-09	4.40627e-09	1.868e-09	2.55267e-09	1.19607e-09	1.889e-09	7.53375e-10	1.75636e-09	2.29073e-09	2.24606e-09	2.445e-09	2.83523e-09	3.16125e-09	2.76884e-09	1.60191e-09	2.46619e-09	1.07011e-09	1.22244e-09	1.13034e-09	1.47205e-09	9.24844e-10	2.98621e-09	2.34771e-09	2.62368e-09	2.10136e-09	4.17919e-10	2.34908e-09	5.60392e-10	8.11999e-10	4.28166e-10	7.76764e-10	8.11578e-10	9.38251e-10	7.22193e-10	6.68341e-10	5.90313e-10	6.70073e-10	4.54152e-10	9.99061e-11	1.05736e-10	1.34415e-10
92.9098	8	2.02159e-09	4.55958e-09	1.95805e-09	2.65058e-09	1.25546e-09	1.97107e-09	7.8709e-10	1.77907e-09	2.30276e-09	2.29522e-09	2.57785e-09	2.99653e-09	3.26348e-09	2.80266e-09	1.71265e-09	2.64294e-09	1.07466e-09	1.27086e-09	1.15593e-09	1.55504e-09	9.9217e-10	3.40551e-09	2.58308e-09	2.84074e-09	2.31654e-09	4.52201e-10	2.61793e-09	5.95334e-10	8.67031e-10	4.5516e-10	8.56982e-10	9.08128e-10	1.00672e-09	7.52684e-10	6.92334e-10	6.15673e-10	6.77384e-10	4.25657e-10	1.08841e-10	1.24015e-10	1.60283e-10
106.183	9	2.06309e-09	4.57888e-09	1.98953e-09	2.72492e-09	1.30194e-09	2.0252e-09	8.32514e-10	1.83542e-09	2.34806e-09	2.39797e-09	2.61434e-09	3.11498e-09	3.38188e-09	2.94732e-09	1.77233e-09	2.80266e-09	1.15375e-09	1.32049e-09	1.22959e-09	1.68447e-09	1.02049e-09	3.79752e-09	2.77717e-09	3.00811e-09	2.50643e-09	4.83773e-10	2.77997e-09	6.35835e-10	9.14479e-10	5.07849e-10	9.54815e-10	1.00882e-09	1.05784e-09	8.10976e-10	7.43069e-10	6.51078e-10	7.42205e-10	4.95844e-10	1.25646e-10	1.5179e-10	2.04087e-10
119.456	10	2.13756e-09	4.75593e-09	2.01943e-09	2.849e-09	1.28218e-09	2.09051e-09	8.73401e-10	1.84401e-09	2.34407e-09	2.44836e-09	2.68756e-09	3.23142e-09	3.41588e-09	2.96896e-09	1.84602e-09	2.96025e-09	1.19377e-09	1.35805e-09	1.22072e-09	1.79661e-09	1.08278e-09	4.14777e-09	3.00109e-09	3.33332e-09	2.78325e-09	5.44646e-10	3.03879e-09	6.69254e-10	9.73024e-10	5.51469e-10	1.03376e-09	1.11545e-09	1.15131e-09	8.45653e-10	7.74238e-10	6.73096e-10	7.59162e-10	4.74203e-10	1.41691e-10	1.78114e-10	2.4535e-10
132.729	11	2.1649e-09	4.85367e-09	2.01436e-09	2.89e-09	1.30483e-09	2.13193e-09	9.16519e-10	1.89428e-09	2.40323e-09	2.53685e-09	2.71891e-09	3.33141e-09	3.55467e-09	3.18624e-09	1.86937e-09	3.08097e-09	1.29565e-09	1.39165e-09	1.27881e-09	1.95683e-09	1.10331e-09	4.46176e-09	3.1864e-09	3.55393e-09	3.0068e-09	6.32946e-10	3.12305e-09	7.13897e-10	1.03563e-09	6.18681e-10	1.11675e-09	1.22111e-09	1.24778e-09	9.23714e-10	8.4395e-10	7.14687e-10	8.50016e-10	5.69833e-10	1.71674e-10	2.14699e-10	3.1629e-10
146	12	2.20314e-09	5.01329e-09	2.03206e-09	2.94145e-09	1.30943e-09	2.1858e-09	9.59934e-10	1.89527e-09	2.41961e-09	2.55291e-09	2.79311e-09	3.45899e-09	3.64904e-09	3.31048e-09	1.88799e-09	3.18666e-09	1.30934e-09	1.40856e-09	1.27664e-09	2.10324e-09	1.16133e-09	4.74809e-09	3.40042e-09	3.95466e-09	3.27388e-09	7.2686e-10	3.28011e-09	7.58559e-10	1.12123e-09	6.67407e-10	1.15491e-09	1.35117e-09	1.38778e-09	9.75737e-10	8.93456e-10	7.42596e-10	8.7575e-10	5.77451e-10	1.94312e-10	2.47319e-10	3.72119e-10
159.274	13	2.18298e-09	5.13526e-09	2.02415e-09	2.95041e-09	1.35806e-09	2.20178e-09	9.76995e-10	1.9818e-09	2.48217e-09	2.63828e-09	2.86939e-09	3.54979e-09	3.89185e-09	3.58431e-09	1.88957e-09	3.36343e-09	1.39997e-09	1.43825e-09	1.36399e-09	2.26706e-09	1.1805e-09	5.00265e-09	3.53314e-09	4.2265e-09	3.42376e-09	8.06623e-10	3.3721e-09	8.16866e-10	1.19185e-09	7.36887e-10	1.21884e-09	1.49914e-09	1.52417e-09	1.08588e-09	9.85376e-10	7.87738e-10	9.93483e-10	7.41553e-10	2.2692e-10	2.9255e-10	4.76101e-10
172.547	14	2.20013e-09	5.40488e-09	2.03471e-09	2.93132e-09	1.38963e-09	2.244e-09	9.78203e-10	2.00184e-09	2.47025e-09	2.66738e-09	2.98966e-09	3.70328e-09	4.07793e-09	3.71874e-09	1.94051e-09	3.61165e-09	1.36865e-09	1.45357e-09	1.38133e-09	2.36514e-09	1.25076e-09	5.35083e-09	3.77355e-09	4.6592e-09	3.77916e-09	8.87233e-10	3.73146e-09	8.7729e-10	1.3183e-09	7.80544e-10	1.25532e-09	1.66557e-09	1.73611e-09	1.15712e-09	1.04718e-09	8.24026e-10	1.02534e-09	7.80417e-10	2.51596e-10	3.34905e-10	5.42488e-10
185.82	15	2.20412e-09	5.48303e-09	2.06015e-09	2.94829e-09	1.45e-09	2.26606e-09	9.65604e-10	2.08629e-09	2.53137e-09	2.80554e-09	3.08409e-09	3.84147e-09	4.37563e-09	4.04328e-09	1.99504e-09	3.8754e-09	1.42587e-09	1.49242e-09	1.50579e-09	2.54855e-09	1.28696e-09	5.65579e-09	3.9782e-09	4.95855e-09	4.13056e-09	9.29539e-10	4.11312e-09	9.59135e-10	1.44473e-09	8.57073e-10	1.32077e-09	1.87671e-09	1.89757e-09	1.33274e-09	1.17777e-09	8.98287e-10	1.14679e-09	1.00496e-09	2.91334e-10	3.89919e-10	6.61101e-10
199.093	16	2.24518e-09	5.63363e-09	2.10341e-09	2.9958e-09	1.43859e-09	2.31362e-09	9.44187e-10	2.10237e-09	2.51128e-09	2.87084e-09	3.26597e-09	3.98076e-09	4.58548e-09	4.21144e-09	2.08167e-09	4.25704e-09	1.4064e-09	1.53487e-09	1.55301e-09	2.61017e-09	1.38837e-09	6.09292e-09	4.2779e-09	5.53419e-09	4.69211e-09	9.64302e-10	4.80408e-09	1.02882e-09	1.59162e-09	9.08918e-10	1.37012e-09	2.15605e-09	2.14051e-09	1.45226e-09	1.25557e-09	9.42195e-10	1.18741e-09	1.04498e-09	3.13412e-10	4.25839e-10	6.97125e-10
212.365	17	2.28258e-09	5.66282e-09	2.16294e-09	3.08857e-09	1.46193e-09	2.36884e-09	9.38271e-10	2.17849e-09	2.57947e-09	3.03121e-09	3.4047e-09	4.13217e-09	4.88849e-09	4.56543e-09	2.17222e-09	4.60811e-09	1.50635e-09	1.61861e-09	1.69254e-09	2.79951e-09	1.45789e-09	6.62476e-09	4.51272e-09	5.91219e-09	5.18071e-09	1.0182e-09	5.4797e-09	1.11357e-09	1.72192e-09	1.01806e-09	1.48099e-09	2.46586e-09	2.35816e-09	1.7001e-09	1.4489e-09	1.03714e-09	1.38451e-09	1.294e-09	3.59968e-10	4.80046e-10	7.93731e-10
225.639	18	2.32597e-09	5.68795e-09	2.23044e-09	3.21525e-09	1.44008e-09	2.43287e-09	9.48354e-10	2.1653e-09	2.5871e-09	3.1041e-09	3.57837e-09	4.31591e-09	5.02263e-09	4.76798e-09	2.25168e-09	4.95443e-09	1.5095e-09	1.6849e-09	1.74482e-09	2.94274e-09	1.57461e-09	7.26431e-09	4.89035e-09	6.70785e-09	5.91392e-09	1.10239e-09	6.38379e-09	1.18068e-09	1.89294e-09	1.09429e-09	1.51905e-09	2.826e-09	2.62527e-09	1.8641e-09	1.56597e-09	1.09338e-09	1.47124e-09	1.30196e-09	3.79787e-10	4.91797e-10	7.58522e-10
238.91	19	2.33795e-09	5.60639e-09	2.29695e-09	3.37752e-09	1.45558e-09	2.5201e-09	9.77826e-10	2.24459e-09	2.71069e-09	3.2904e-09	3.72325e-09	4.48935e-09	5.28214e-09	5.22202e-09	2.31979e-09	5.32336e-09	1.67073e-09	1.80992e-09	1.89988e-09	3.26273e-09	1.66861e-09	8.02381e-09	5.21371e-09	7.35183e-09	6.30514e-09	1.21136e-09	7.12569e-09	1.27672e-09	2.06245e-09	1.25601e-09	1.64612e-09	3.19681e-09	2.89108e-09	2.18449e-09	1.82677e-09	1.21083e-09	1.74252e-09	1.58664e-09	4.23488e-10	5.29998e-10	7.94463e-10
252.184	20	2.32772e-09	5.78755e-09	2.33069e-09	3.5187e-09	1.46355e-09	2.65352e-09	1.01464e-09	2.23311e-09	2.74233e-09	3.43089e-09	3.90941e-09	4.74699e-09	5.42239e-09	5.47373e-09	2.41382e-09	5.73249e-09	1.6912e-09	1.92688e-09	1.94824e-09	3.4761e-09	1.82658e-09	9.12367e-09	5.59202e-09	8.39481e-09	6.76055e-09	1.36704e-09	8.06072e-09	1.36159e-09	2.22677e-09	1.37504e-09	1.73404e-09	3.53161e-09	3.247e-09	2.37087e-09	1.98499e-09	1.26966e-09	1.89245e-09	1.62579e-09	4.5097e-10	5.21028e-10	6.99172e-10
265.456	21	2.30344e-09	5.83921e-09	2.35629e-09	3.70496e-09	1.52881e-09	2.76911e-09	1.05475e-09	2.33798e-09	2.88856e-09	3.76088e-09	4.029e-09	5.02791e-09	5.69418e-09	6.01304e-09	2.56326e-09	6.11522e-09	1.8828e-09	2.08019e-09	2.14012e-09	3.9597e-09	1.93867e-09	1.02213e-08	5.99686e-09	9.17531e-09	7.27327e-09	1.53338e-09	8.91318e-09	1.51226e-09	2.43721e-09	1.58157e-09	1.97514e-09	3.79629e-09	3.50422e-09	2.75895e-09	2.35997e-09	1.45896e-09	2.33158e-09	1.97131e-09	5.33026e-10	5.46049e-10	6.82829e-10
278.729	22	2.28667e-09	6.08617e-09	2.35056e-09	3.84756e-09	1.5481e-09	2.9218e-09	1.08747e-09	2.34727e-09	2.95888e-09	4.02554e-09	4.23726e-09	5.34332e-09	5.93187e-09	6.42943e-09	2.73299e-09	6.66839e-09	1.90344e-09	2.21762e-09	2.22036e-09	4.27943e-09	2.13001e-09	1.17074e-08	6.54828e-09	1.04936e-08	8.14671e-09	1.73859e-09	1.01315e-08	1.66997e-09	2.7212e-09	1.72093e-09	2.16419e-09	4.07491e-09	3.84892e-09	2.93989e-09	2.5753e-09	1.60672e-09	2.50223e-09	2.00058e-09	5.87482e-10	5.10468e-10	5.45654e-10
292.003	23	2.2849e-09	6.24115e-09	2.33868e-09	3.96959e-09	1.60488e-09	3.05642e-09	1.1391e-09	2.50527e-09	3.13003e-09	4.40503e-09	4.40559e-09	5.65869e-09	6.27771e-09	7.18257e-09	2.95303e-09	7.28223e-09	2.10983e-09	2.41812e-09	2.46585e-09	4.7487e-09	2.28797e-09	1.33158e-08	7.05609e-09	1.13747e-08	9.0726e-09	1.94825e-09	1.1204e-08	1.90966e-09	3.05255e-09	1.96563e-09	2.59548e-09	4.33128e-09	4.1148e-09	3.40687e-09	3.08916e-09	1.94131e-09	3.06674e-09	2.35704e-09	6.73772e-10	5.22094e-10	5.11161e-10
305.275	24	2.29239e-09	6.44366e-09	2.32854e-09	4.10071e-09	1.60837e-09	3.18333e-09	1.18131e-09	2.50281e-09	3.18758e-09	4.59255e-09	4.64624e-09	6.04352e-09	6.49296e-09	7.7218e-09	3.176e-09	8.07446e-09	2.16687e-09	2.62231e-09	2.62024e-09	5.25575e-09	2.49645e-09	1.50316e-08	7.78472e-09	1.29539e-08	1.07333e-08	2.19301e-09	1.27876e-08	2.13777e-09	3.44974e-09	2.10586e-09	2.87199e-09	4.48905e-09	4.37377e-09	3.6146e-09	3.35438e-09	2.18909e-09	3.27336e-09	2.3311e-09	7.32138e-10	4.51788e-10	3.79946e-10
318.548	25	2.30828e-09	6.4305e-09	2.3428e-09	4.17444e-09	1.64323e-09	3.3058e-09	1.24048e-09	2.71249e-09	3.37659e-09	4.87151e-09	4.86538e-09	6.38056e-09	6.94714e-09	8.60523e-09	3.42338e-09	8.93602e-09	2.48532e-09	2.91087e-09	2.96393e-09	6.09447e-09	2.66901e-09	1.68307e-08	8.55892e-09	1.42592e-08	1.18812e-08	2.43605e-09	1.40343e-08	2.4672e-09	3.95377e-09	2.44033e-09	3.40499e-09	4.7449e-09	4.57549e-09	4.19459e-09	3.97197e-09	2.69635e-09	3.94316e-09	2.67261e-09	8.01812e-10	4.32608e-10	3.43964e-10
331.82	26	2.32541e-09	6.57086e-09	2.35628e-09	4.22539e-09	1.62253e-09	3.44941e-09	1.28655e-09	2.76024e-09	3.39882e-09	4.96322e-09	5.16648e-09	6.82124e-09	7.25754e-09	9.075e-09	3.63411e-09	9.86883e-09	2.58854e-09	3.1697e-09	3.14378e-09	6.96771e-09	2.93262e-09	1.8742e-08	9.41452e-09	1.60983e-08	1.32092e-08	2.66507e-09	1.58703e-08	2.74615e-09	4.55075e-09	2.70902e-09	3.70333e-09	4.81119e-09	4.83544e-09	4.47521e-09	4.21386e-09	3.05686e-09	4.1253e-09	2.55824e-09	8.01986e-10	3.50275e-10	2.54646e-10
345.094	27	2.32483e-09	6.44882e-09	2.37915e-09	4.2485e-09	1.69547e-09	3.54262e-09	1.35e-09	3.04356e-09	3.57917e-09	5.18182e-09	5.485e-09	7.25083e-09	7.90785e-09	9.88399e-09	3.90968e-09	1.07999e-08	3.01108e-09	3.55494e-09	3.59455e-09	8.3143e-09	3.14558e-09	2.07121e-08	1.02118e-08	1.72231e-08	1.42575e-08	2.90685e-09	1.70728e-08	3.21246e-09	5.08671e-09	3.23486e-09	4.32227e-09	5.0164e-09	5.02958e-09	5.18384e-09	4.90347e-09	3.68625e-09	4.92477e-09	2.81821e-09	8.21322e-10	3.2476e-10	2.37838e-10
358.366	28	2.32429e-09	6.4897e-09	2.37429e-09	4.31859e-09	1.6907e-09	3.68877e-09	1.36407e-09	3.0986e-09	3.62597e-09	5.24193e-09	5.82565e-09	7.80892e-09	8.48358e-09	1.01764e-08	4.1597e-09	1.18737e-08	3.12676e-09	3.95081e-09	3.82196e-09	9.50692e-09	3.46854e-09	2.26833e-08	1.10511e-08	1.89799e-08	1.52367e-08	3.14065e-09	1.89442e-08	3.64421e-09	5.7505e-09	3.67724e-09	4.70462e-09	5.09652e-09	5.29599e-09	5.43437e-09	5.18438e-09	4.11425e-09	5.09597e-09	2.53872e-09	7.87626e-10	2.52615e-10	1.78789e-10
371.639	29	2.31369e-09	6.38812e-09	2.3761e-09	4.34348e-09	1.81889e-09	3.80052e-09	1.39899e-09	3.45541e-09	3.86385e-09	5.60818e-09	6.23034e-09	8.32369e-09	9.39585e-09	1.11017e-08	4.4894e-09	1.29354e-08	3.53687e-09	4.61344e-09	4.35033e-09	1.08172e-08	3.81718e-09	2.47013e-08	1.17565e-08	1.96597e-08	1.60099e-08	3.40237e-09	2.01699e-08	4.12891e-09	6.41428e-09	4.31019e-09	5.45162e-09	5.44802e-09	5.52685e-09	6.11312e-09	6.04442e-09	4.83282e-09	5.87736e-09	2.76684e-09	7.36056e-10	2.37582e-10	1.71514e-10
384.911	30	2.30949e-09	6.42118e-09	2.30161e-09	4.47547e-09	1.84289e-09	3.91904e-09	1.41148e-09	3.47883e-09	3.97663e-09	5.75534e-09	6.56621e-09	9.01975e-09	1.02167e-08	1.14368e-08	4.81734e-09	1.40679e-08	3.66104e-09	5.36569e-09	4.63845e-09	1.17025e-08	4.28555e-09	2.643e-08	1.25937e-08	2.08984e-08	1.73561e-08	3.61206e-09	2.17232e-08	4.51061e-09	7.05191e-09	4.66463e-09	5.91005e-09	5.54895e-09	5.83003e-09	6.19865e-09	6.44444e-09	5.23292e-09	5.97529e-09	2.31007e-09	6.47155e-10	1.84773e-10	1.35383e-10
398.184	31	2.2716e-09	6.27974e-09	2.26082e-09	4.58974e-09	2.00041e-09	4.04732e-09	1.47286e-09	3.78506e-09	4.36489e-09	6.26397e-09	6.81016e-09	9.61478e-09	1.14479e-08	1.25096e-08	5.26649e-09	1.53501e-08	4.22384e-09	6.20473e-09	5.27145e-09	1.26611e-08	4.73161e-09	2.80493e-08	1.35892e-08	2.13683e-08	1.82528e-08	3.87014e-09	2.23883e-08	4.99139e-09	7.71527e-09	5.10894e-09	6.57928e-09	5.95198e-09	6.03401e-09	6.69571e-09	7.25152e-09	5.64134e-09	6.57661e-09	2.5381e-09	5.64282e-10	1.68889e-10	1.29408e-10
411.458	32	2.30196e-09	6.40264e-09	2.1654e-09	4.68487e-09	2.01206e-09	4.28591e-09	1.4875e-09	3.8019e-09	4.50904e-09	6.60287e-09	6.96801e-09	1.02729e-08	1.24725e-08	1.2875e-08	5.74272e-09	1.65066e-08	4.36432e-09	7.00581e-09	5.53415e-09	1.31228e-08	5.3014e-09	2.91605e-08	1.49159e-08	2.24859e-08	1.95382e-08	4.00492e-09	2.36468e-08	5.15025e-09	8.44289e-09	5.15533e-09	6.84589e-09	5.98925e-09	6.29092e-09	6.59928e-09	7.44388e-09	5.57278e-09	6.41614e-09	2.08581e-09	4.38848e-10	1.31553e-10	1.10874e-10
424.73	33	2.30674e-09	6.23829e-09	2.12508e-09	4.74906e-09	2.17171e-09	4.48534e-09	1.60918e-09	4.15183e-09	4.95711e-09	7.32306e-09	7.24204e-09	1.08803e-08	1.40177e-08	1.414e-08	6.36138e-09	1.77572e-08	5.08409e-09	7.90889e-09	6.22382e-09	1.41077e-08	5.7985e-09	3.03139e-08	1.62539e-08	2.25124e-08	2.03645e-08	4.23264e-09	2.37739e-08	5.50308e-09	8.92921e-09	5.2992e-09	7.23738e-09	6.08136e-09	6.34437e-09	6.89651e-09	7.73948e-09	5.51857e-09	6.63407e-09	2.42384e-09	3.42875e-10	1.19235e-10	1.15103e-10
438.003	34	2.36954e-09	6.29024e-09	2.02149e-09	4.83106e-09	2.15298e-09	4.81168e-09	1.65744e-09	4.22097e-09	5.1426e-09	7.71577e-09	7.54528e-09	1.15359e-08	1.53234e-08	1.43449e-08	6.94659e-09	1.89372e-08	5.32889e-09	8.44883e-09	6.43732e-09	1.46478e-08	6.3579e-09	3.09447e-08	1.78232e-08	2.32716e-08	2.08214e-08	4.38492e-09	2.45919e-08	5.71079e-09	9.35392e-09	5.27565e-09	7.24906e-09	5.8741e-09	6.38392e-09	6.65918e-09	7.32618e-09	4.99821e-09	6.2047e-09	1.92511e-09	2.55592e-10	9.65964e-11	1.0873e-10
451.275	35	2.4226e-09	6.10048e-09	2.00671e-09	4.83106e-09	2.31557e-09	5.09486e-09	1.8044e-09	4.69291e-09	5.56517e-09	8.68631e-09	8.29343e-09	1.21431e-08	1.70604e-08	1.58532e-08	7.70146e-09	2.03506e-08	6.10462e-09	9.13504e-09	7.14485e-09	1.57496e-08	6.90158e-09	3.16106e-08	1.89015e-08	2.29802e-08	2.06897e-08	4.70043e-09	2.47772e-08	6.02356e-09	9.66209e-09	5.42823e-09	7.35801e-09	5.7145e-09	6.15894e-09	6.7318e-09	7.01038e-09	4.65558e-09	6.04677e-09	2.2993e-09	1.92658e-10	9.12214e-11	1.14652e-10
464.549	36	2.48546e-09	6.14702e-09	1.92462e-09	4.9479e-09	2.31085e-09	5.43109e-09	1.86649e-09	4.91345e-09	5.68688e-09	9.32067e-09	9.14065e-09	1.28249e-08	1.82525e-08	1.61621e-08	8.37361e-09	2.17267e-08	6.33188e-09	9.73766e-09	7.42483e-09	1.63122e-08	7.58797e-09	3.17945e-08	1.97238e-08	2.29768e-08	2.05319e-08	4.96605e-09	2.55544e-08	6.12437e-09	9.89572e-09	5.51944e-09	7.29271e-09	5.42406e-09	5.9363e-09	6.28038e-09	6.30497e-09	4.31082e-09	5.38875e-09	1.73729e-09	1.38134e-10	8.30587e-11	1.0965e-10
477.82	37	2.45951e-09	5.90626e-09	1.91701e-09	5.02596e-09	2.48951e-09	5.6644e-09	2.01761e-09	5.5652e-09	6.18938e-09	1.0487e-08	1.03606e-08	1.34841e-08	1.9778e-08	1.7947e-08	9.17096e-09	2.33227e-08	7.17898e-09	1.0356e-08	8.27651e-09	1.71835e-08	8.15423e-09	3.19985e-08	2.00598e-08	2.19477e-08	1.97264e-08	5.30495e-09	2.54281e-08	6.40304e-09	9.92918e-09	5.74772e-09	7.35999e-09	5.22211e-09	5.52124e-09	6.06394e-09	5.69065e-09	4.02574e-09	4.917e-09	1.98951e-09	1.14193e-10	8.17249e-11	1.12653e-10
491.094	38	2.46964e-09	6.03149e-09	1.85591e-09	5.13744e-09	2.49472e-09	6.01155e-09	2.07654e-09	5.81896e-09	6.26493e-09	1.11615e-08	1.14797e-08	1.41777e-08	2.06699e-08	1.81871e-08	9.96408e-09	2.48312e-08	7.32283e-09	1.08617e-08	8.74971e-09	1.72351e-08	8.99317e-09	3.12569e-08	2.03175e-08	2.16142e-08	1.90843e-08	5.53409e-09	2.6079e-08	6.34487e-09	1.01726e-08	5.80688e-09	7.34229e-09	5.05713e-09	5.19624e-09	5.5399e-09	4.97982e-09	3.68994e-09	4.12002e-09	1.3947e-09	9.50814e-11	7.68774e-11	1.05325e-10
504.367	39	2.41464e-09	5.94308e-09	1.8979e-09	5.20557e-09	2.70678e-09	6.29688e-09	2.2836e-09	6.49278e-09	6.77684e-09	1.23603e-08	1.26173e-08	1.49161e-08	2.17869e-08	2.01297e-08	1.08939e-08	2.62753e-08	8.09654e-09	1.1602e-08	9.75107e-09	1.75361e-08	9.60417e-09	3.04362e-08	1.99956e-08	2.01071e-08	1.79024e-08	5.66935e-09	2.51328e-08	6.34092e-09	1.0028e-08	5.7135e-09	7.27316e-09	4.87985e-09	4.70686e-09	5.14687e-09	4.31202e-09	3.44317e-09	3.45479e-09	1.56544e-09	9.28301e-11	7.72632e-11	1.05558e-10
517.639	40	2.43166e-09	6.16091e-09	1.8444e-09	5.29152e-09	2.7047e-09	6.73002e-09	2.4154e-09	6.71257e-09	6.81118e-09	1.27236e-08	1.3393e-08	1.56402e-08	2.24945e-08	1.99186e-08	1.17104e-08	2.73609e-08	7.98894e-09	1.18503e-08	1.02299e-08	1.7018e-08	1.03872e-08	2.89446e-08	1.99404e-08	1.92761e-08	1.67401e-08	5.72696e-09	2.45674e-08	6.26559e-09	1.00743e-08	5.49086e-09	7.19964e-09	4.73837e-09	4.37383e-09	4.66164e-09	3.52645e-09	3.03332e-09	2.6499e-09	1.00982e-09	9.12315e-11	7.75082e-11	9.79589e-11
530.913	41	2.43278e-09	6.14582e-09	1.89565e-09	5.3144e-09	2.9443e-09	7.11556e-09	2.70127e-09	7.31422e-09	7.47983e-09	1.37655e-08	1.43486e-08	1.64294e-08	2.39405e-08	2.17915e-08	1.26728e-08	2.84071e-08	8.49921e-09	1.2324e-08	1.10346e-08	1.67853e-08	1.07547e-08	2.73145e-08	1.93913e-08	1.78682e-08	1.50369e-08	5.5769e-09	2.26091e-08	6.12989e-09	9.71037e-09	5.00445e-09	6.85436e-09	4.50903e-09	3.88795e-09	4.28118e-09	2.80054e-09	2.61081e-09	2.04886e-09	1.09695e-09	9.54701e-11	8.11172e-11	9.76595e-11
544.185	42	2.51168e-09	6.36063e-09	1.85429e-09	5.45973e-09	2.97936e-09	7.73434e-09	2.916e-09	7.42351e-09	7.58257e-09	1.41442e-08	1.49409e-08	1.72742e-08	2.48048e-08	2.12712e-08	1.36968e-08	2.90918e-08	8.27299e-09	1.27144e-08	1.12479e-08	1.61058e-08	1.13186e-08	2.52683e-08	1.8595e-08	1.69024e-08	1.33593e-08	5.39948e-09	2.10472e-08	5.92204e-09	9.36504e-09	4.46235e-09	6.43573e-09	4.34142e-09	3.493e-09	3.82538e-09	2.14602e-09	2.32967e-09	1.5056e-09	6.95144e-10	9.93945e-11	8.4047e-11	8.95495e-11
557.458	43	2.50792e-09	6.30921e-09	1.88845e-09	5.58575e-09	3.30728e-09	8.25465e-09	3.21006e-09	8.16821e-09	8.47471e-09	1.54853e-08	1.57784e-08	1.80535e-08	2.63893e-08	2.26163e-08	1.47781e-08	2.93462e-08	8.67295e-09	1.29719e-08	1.15638e-08	1.56556e-08	1.1391e-08	2.3318e-08	1.73533e-08	1.51826e-08	1.14257e-08	4.99729e-09	1.85492e-08	5.61019e-09	8.52134e-09	3.79532e-09	5.91902e-09	3.9959e-09	3.02506e-09	3.35651e-09	1.63966e-09	2.07197e-09	1.21972e-09	7.86871e-10	1.05079e-10	8.90912e-11	8.90115e-11
570.73	44	2.55767e-09	6.49837e-09	1.79275e-09	5.80285e-09	3.36034e-09	8.9198e-09	3.40999e-09	8.36919e-09	8.7303e-09	1.62316e-08	1.65995e-08	1.88913e-08	2.75382e-08	2.18318e-08	1.61302e-08	2.94049e-08	8.46333e-09	1.30593e-08	1.15254e-08	1.48862e-08	1.17259e-08	2.09393e-08	1.64386e-08	1.41061e-08	1.00079e-08	4.63146e-09	1.70941e-08	5.28517e-09	7.90555e-09	3.26367e-09	5.477e-09	3.75842e-09	2.711e-09	2.92961e-09	1.34753e-09	1.89012e-09	1.04129e-09	5.09669e-10	1.10598e-10	8.98985e-11	8.08859e-11
584.004	45	2.49863e-09	6.45697e-09	1.82351e-09	5.98983e-09	3.72206e-09	9.44085e-09	3.64852e-09	9.29112e-09	9.77614e-09	1.81343e-08	1.76467e-08	1.96193e-08	2.88431e-08	2.31201e-08	1.75414e-08	2.89808e-08	9.03637e-09	1.30985e-08	1.15771e-08	1.42148e-08	1.14716e-08	1.84689e-08	1.49676e-08	1.2306e-08	8.68174e-09	4.13578e-09	1.49106e-08	4.81546e-09	6.84473e-09	2.71848e-09	4.83333e-09	3.39896e-09	2.36597e-09	2.49479e-09	1.21595e-09	1.71641e-09	1.0239e-09	5.6733e-10	1.13889e-10	9.01442e-11	7.81555e-11
597.277	46	2.49158e-09	6.74526e-09	1.75286e-09	6.27493e-09	3.7555e-09	1.0157e-08	3.82846e-09	9.73835e-09	1.00889e-08	1.91272e-08	1.85603e-08	2.02487e-08	2.94828e-08	2.19498e-08	1.90498e-08	2.82023e-08	8.88179e-09	1.27925e-08	1.13869e-08	1.31126e-08	1.14457e-08	1.59805e-08	1.41619e-08	1.10039e-08	7.79817e-09	3.86429e-09	1.33923e-08	4.49435e-09	6.0861e-09	2.40341e-09	4.4407e-09	3.09542e-09	2.23111e-09	2.17046e-09	1.17278e-09	1.54371e-09	9.87773e-10	4.23576e-10	1.15871e-10	8.75859e-11	7.23657e-11
610.549	47	2.39151e-09	6.82303e-09	1.84123e-09	6.53351e-09	4.13008e-09	1.06124e-08	4.06262e-09	1.09699e-08	1.12109e-08	2.10855e-08	1.97359e-08	2.06549e-08	3.04925e-08	2.26722e-08	1.99929e-08	2.70464e-08	9.2429e-09	1.23261e-08	1.12169e-08	1.18706e-08	1.06236e-08	1.35114e-08	1.31083e-08	9.56842e-09	6.80029e-09	3.53008e-09	1.14137e-08	4.04863e-09	5.21304e-09	2.12367e-09	3.84042e-09	2.69106e-09	2.09364e-09	1.91349e-09	1.17456e-09	1.33775e-09	1.00573e-09	4.61837e-10	1.15827e-10	8.2804e-11	7.24175e-11
623.823	48	2.4074e-09	7.17124e-09	1.85733e-09	6.88793e-09	4.15828e-09	1.1438e-08	4.24173e-09	1.13675e-08	1.15804e-08	2.1917e-08	2.073e-08	2.09841e-08	3.06037e-08	2.14814e-08	2.10817e-08	2.5836e-08	9.09597e-09	1.19207e-08	1.0829e-08	1.05332e-08	9.92287e-09	1.14422e-08	1.22806e-08	8.71987e-09	5.96225e-09	3.41378e-09	9.71797e-09	3.76014e-09	4.51882e-09	1.99366e-09	3.25806e-09	2.36666e-09	2.08532e-09	1.74138e-09	1.14389e-09	1.1883e-09	9.4438e-10	3.37571e-10	1.1485e-10	7.83156e-11	6.8861e-11
637.095	49	2.34347e-09	7.26388e-09	2.06247e-09	7.25221e-09	4.66217e-09	1.19525e-08	4.5467e-09	1.25223e-08	1.27102e-08	2.33876e-08	2.1637e-08	2.10663e-08	3.10123e-08	2.14886e-08	2.1251e-08	2.40989e-08	9.15059e-09	1.11668e-08	1.02958e-08	9.00555e-09	8.63096e-09	9.86735e-09	1.0878e-08	7.77076e-09	4.89267e-09	3.21501e-09	7.69968e-09	3.3584e-09	3.75657e-09	1.81699e-09	2.66718e-09	1.9832e-09	2.03746e-09	1.58432e-09	1.10668e-09	1.07824e-09	9.05171e-10	3.85566e-10	1.11034e-10	7.49574e-11	7.11223e-11
650.368	50	2.39334e-09	7.61654e-09	2.13644e-09	7.69694e-09	4.75844e-09	1.28198e-08	4.82056e-09	1.27295e-08	1.30573e-08	2.3882e-08	2.23983e-08	2.11006e-08	3.0789e-08	2.0051e-08	2.166e-08	2.24347e-08	8.72823e-09	1.04641e-08	9.71611e-09	7.72049e-09	7.57944e-09	9.01325e-09	9.81877e-09	7.34241e-09	4.15579e-09	3.04688e-09	6.40568e-09	2.9988e-09	3.18307e-09	1.68432e-09	2.25246e-09	1.72658e-09	2.04164e-09	1.43133e-09	1.07649e-09	1.04937e-09	8.20704e-10	3.09507e-10	1.08368e-10	7.3446e-11	6.95008e-11
663.64	51	2.38135e-09	7.57637e-09	2.31424e-09	8.04644e-09	5.30626e-09	1.33691e-08	5.17074e-09	1.3415e-08	1.41166e-08	2.4822e-08	2.28829e-08	2.09089e-08	3.0584e-08	1.97099e-08	2.13744e-08	2.0364e-08	8.55176e-09	9.64925e-09	8.93521e-09	6.68285e-09	6.30502e-09	8.48672e-09	8.17335e-09	6.6551e-09	3.5529e-09	2.76182e-09	5.23397e-09	2.57067e-09	2.52991e-09	1.51177e-09	1.91272e-09	1.4788e-09	1.96682e-09	1.30098e-09	1.06614e-09	1.06238e-09	7.83211e-10	3.58677e-10	1.05249e-10	7.31502e-11	6.8968e-11
676.914	52	2.44754e-09	7.78279e-09	2.30853e-09	8.58242e-09	5.4265e-09	1.42393e-08	5.40484e-09	1.31231e-08	1.43931e-08	2.46793e-08	2.32361e-08	2.07234e-08	2.97372e-08	1.81695e-08	2.17267e-08	1.83549e-08	8.02436e-09	8.82078e-09	8.19427e-09	5.96601e-09	5.59364e-09	8.38711e-09	6.98027e-09	6.36929e-09	3.2333e-09	2.51094e-09	4.60983e-09	2.22403e-09	2.07695e-09	1.37054e-09	1.81763e-09	1.30943e-09	1.91598e-09	1.17969e-09	1.0674e-09	1.1037e-09	7.1365e-10	3.08401e-10	1.04006e-10	7.37912e-11	6.59712e-11
690.187	53	2.43413e-09	7.75787e-09	2.44405e-09	8.97945e-09	5.98042e-09	1.45793e-08	5.84762e-09	1.37957e-08	1.51698e-08	2.53546e-08	2.34285e-08	2.01325e-08	2.88027e-08	1.73916e-08	2.10649e-08	1.60595e-08	7.41524e-09	7.86912e-09	7.31751e-09	5.38321e-09	4.83578e-09	8.17868e-09	5.68746e-09	5.8464e-09	3.04324e-09	2.22061e-09	4.15037e-09	1.87058e-09	1.72905e-09	1.25034e-09	1.78187e-09	1.1977e-09	1.82137e-09	1.11251e-09	1.11279e-09	1.11405e-09	7.02399e-10	3.61654e-10	1.02992e-10	7.40062e-11	6.48338e-11
703.459	54	2.47491e-09	7.86968e-09	2.39577e-09	9.56469e-09	5.94326e-09	1.53543e-08	5.96511e-09	1.32222e-08	1.52851e-08	2.51957e-08	2.3376e-08	1.96055e-08	2.72002e-08	1.58875e-08	2.11043e-08	1.40352e-08	6.70568e-09	7.13329e-09	6.54623e-09	5.15223e-09	4.54569e-09	8.03422e-09	4.82508e-09	5.54002e-09	3.07167e-09	2.02268e-09	3.95258e-09	1.65929e-09	1.56494e-09	1.19078e-09	1.82011e-09	1.13308e-09	1.77891e-09	1.05983e-09	1.17626e-09	1.12674e-09	6.76713e-10	3.05953e-10	1.05128e-10	7.46591e-11	6.1662e-11
716.733	55	2.43063e-09	7.76794e-09	2.51997e-09	1.00277e-08	6.49385e-09	1.55026e-08	6.37183e-09	1.36392e-08	1.57307e-08	2.52656e-08	2.29515e-08	1.87804e-08	2.56267e-08	1.48693e-08	2.01448e-08	1.19364e-08	5.95827e-09	6.38962e-09	5.72983e-09	4.77705e-09	4.22742e-09	7.55973e-09	4.05152e-09	4.99459e-09	2.97517e-09	1.84611e-09	3.65123e-09	1.48111e-09	1.45701e-09	1.15239e-09	1.81069e-09	1.10081e-09	1.71053e-09	1.05822e-09	1.25171e-09	1.10151e-09	7.02601e-10	3.65488e-10	1.05746e-10	7.48334e-11	6.19241e-11
730.004	56	2.43281e-09	8.05722e-09	2.57199e-09	1.06625e-08	6.48468e-09	1.60343e-08	6.45052e-09	1.32051e-08	1.56774e-08	2.5041e-08	2.2391e-08	1.77758e-08	2.36276e-08	1.34106e-08	1.97163e-08	1.01911e-08	5.1794e-09	5.81454e-09	5.15944e-09	4.4979e-09	4.1316e-09	7.09976e-09	3.58734e-09	4.67358e-09	2.93597e-09	1.71341e-09	3.54205e-09	1.40492e-09	1.43274e-09	1.13779e-09	1.80089e-09	1.0901e-09	1.71732e-09	1.02638e-09	1.33949e-09	1.08986e-09	7.15937e-10	3.12959e-10	1.08067e-10	7.52627e-11	6.0132e-11
743.278	57	2.38511e-09	8.21675e-09	2.84679e-09	1.10215e-08	7.05039e-09	1.59654e-08	6.67142e-09	1.33078e-08	1.58725e-08	2.46095e-08	2.14833e-08	1.65976e-08	2.17028e-08	1.23166e-08	1.84036e-08	8.70636e-09	4.50346e-09	5.26039e-09	4.61643e-09	4.06759e-09	3.95052e-09	6.49147e-09	3.15093e-09	4.05224e-09	2.84038e-09	1.60956e-09	3.36534e-09	1.36941e-09	1.39819e-09	1.13525e-09	1.77556e-09	1.08611e-09	1.6724e-09	1.01649e-09	1.40978e-09	1.09175e-09	7.62784e-10	3.66417e-10	1.07535e-10	7.48904e-11	5.98439e-11
756.55	58	2.36764e-09	8.6109e-09	2.97254e-09	1.17574e-08	7.12734e-09	1.63553e-08	6.50977e-09	1.26417e-08	1.55496e-08	2.34644e-08	2.08254e-08	1.53664e-08	1.96865e-08	1.10959e-08	1.78317e-08	7.88565e-09	4.03262e-09	4.83307e-09	4.29111e-09	3.70813e-09	3.86409e-09	6.01446e-09	2.95513e-09	3.66006e-09	2.80544e-09	1.53891e-09	3.30462e-09	1.41446e-09	1.42246e-09	1.15536e-09	1.74521e-09	1.07662e-09	1.70481e-09	9.7473e-10	1.51818e-09	1.13561e-09	7.88593e-10	3.12382e-10	1.08436e-10	7.42551e-11	5.61393e-11
769.823	59	2.36296e-09	9.05846e-09	3.34486e-09	1.20928e-08	7.7504e-09	1.58982e-08	6.62513e-09	1.2849e-08	1.55009e-08	2.21775e-08	1.98638e-08	1.37562e-08	1.78043e-08	1.01958e-08	1.64658e-08	7.28323e-09	3.71993e-09	4.37169e-09	3.96101e-09	3.25292e-09	3.58822e-09	5.55856e-09	2.69176e-09	3.20311e-09	2.69282e-09	1.50802e-09	3.22413e-09	1.48447e-09	1.42752e-09	1.17562e-09	1.72236e-09	1.07842e-09	1.69094e-09	9.67047e-10	1.61522e-09	1.15412e-09	8.28308e-10	3.62519e-10	1.0606e-10	7.29005e-11	5.54638e-11
783.095	60	2.38301e-09	9.54456e-09	3.58829e-09	1.27687e-08	7.7303e-09	1.59631e-08	6.36708e-09	1.21321e-08	1.50259e-08	2.06067e-08	1.92657e-08	1.22887e-08	1.57886e-08	9.14761e-09	1.56879e-08	7.30554e-09	3.59e-09	4.00785e-09	3.69166e-09	2.95454e-09	3.37415e-09	5.21884e-09	2.53178e-09	2.93637e-09	2.59714e-09	1.52909e-09	3.24936e-09	1.61706e-09	1.4736e-09	1.19531e-09	1.71423e-09	1.0884e-09	1.73708e-09	9.44524e-10	1.71695e-09	1.20867e-09	8.45349e-10	2.97714e-10	1.07373e-10	7.1894e-11	5.11273e-11
796.369	61	2.39938e-09	9.88353e-09	3.92715e-09	1.32498e-08	7.98237e-09	1.5637e-08	6.36369e-09	1.18356e-08	1.45309e-08	1.89133e-08	1.82924e-08	1.07713e-08	1.40749e-08	8.36929e-09	1.46113e-08	7.35233e-09	3.55062e-09	3.61014e-09	3.35976e-09	2.63484e-09	3.06231e-09	4.87464e-09	2.36023e-09	2.73158e-09	2.42586e-09	1.57686e-09	3.27201e-09	1.75751e-09	1.47771e-09	1.2367e-09	1.69345e-09	1.10669e-09	1.76053e-09	9.50787e-10	1.82185e-09	1.24098e-09	8.60371e-10	2.93995e-10	1.09374e-10	7.10204e-11	4.91777e-11
809.642	62	2.47368e-09	1.02453e-08	4.22876e-09	1.35132e-08	8.10006e-09	1.52773e-08	6.37479e-09	1.14077e-08	1.40158e-08	1.74953e-08	1.70733e-08	9.33178e-09	1.2682e-08	7.73693e-09	1.36732e-08	7.40215e-09	3.49024e-09	3.23062e-09	3.0292e-09	2.42404e-09	2.77554e-09	4.55331e-09	2.24933e-09	2.71242e-09	2.2753e-09	1.66626e-09	3.34155e-09	1.89488e-09	1.4746e-09	1.2643e-09	1.683e-09	1.13099e-09	1.77301e-09	9.85442e-10	1.86479e-09	1.24194e-09	8.74834e-10	2.89407e-10	1.11143e-10	7.12163e-11	4.78632e-11
822.914	63	2.52594e-09	1.044e-08	4.56338e-09	1.3654e-08	8.22579e-09	1.48184e-08	6.54254e-09	1.08247e-08	1.34658e-08	1.64837e-08	1.55792e-08	8.1452e-09	1.1543e-08	7.3982e-09	1.27424e-08	7.28257e-09	3.38657e-09	2.818e-09	2.66787e-09	2.21693e-09	2.52166e-09	4.26192e-09	2.19948e-09	2.74912e-09	2.10633e-09	1.77703e-09	3.37888e-09	2.04516e-09	1.44624e-09	1.28795e-09	1.6802e-09	1.1552e-09	1.74786e-09	1.04235e-09	1.82493e-09	1.24272e-09	8.80271e-10	2.87249e-10	1.11837e-10	7.12528e-11	4.60871e-11
836.187	64	2.57467e-09	1.0572e-08	4.81321e-09	1.39901e-08	8.01943e-09	1.49709e-08	6.60057e-09	9.94207e-09	1.27343e-08	1.56872e-08	1.45205e-08	7.12776e-09	1.07172e-08	7.05265e-09	1.21802e-08	7.1933e-09	3.20071e-09	2.51239e-09	2.29774e-09	2.15109e-09	2.41083e-09	4.04062e-09	2.26801e-09	2.87446e-09	2.07108e-09	1.88448e-09	3.44063e-09	2.16049e-09	1.43997e-09	1.32741e-09	1.65106e-09	1.16191e-09	1.7278e-09	1.0648e-09	1.7785e-09	1.26224e-09	8.75564e-10	2.30477e-10	1.1335e-10	7.18637e-11	4.27309e-11
849.459	65	2.64451e-09	1.06569e-08	5.10413e-09	1.38246e-08	8.22634e-09	1.44579e-08	6.69267e-09	9.60483e-09	1.23216e-08	1.48781e-08	1.31297e-08	6.29357e-09	1.03361e-08	6.78338e-09	1.1257e-08	6.68795e-09	2.9555e-09	2.21265e-09	1.94708e-09	2.07631e-09	2.30057e-09	3.88268e-09	2.3176e-09	2.89091e-09	2.06622e-09	1.95376e-09	3.41627e-09	2.21804e-09	1.42464e-09	1.34471e-09	1.64843e-09	1.15153e-09	1.64821e-09	1.11079e-09	1.68215e-09	1.235e-09	8.84773e-10	2.8499e-10	1.09734e-10	7.12185e-11	4.24609e-11
862.733	66	2.69974e-09	1.06949e-08	5.33436e-09	1.39177e-08	8.17148e-09	1.40551e-08	6.69472e-09	9.06369e-09	1.17398e-08	1.41946e-08	1.23512e-08	5.70141e-09	9.94813e-09	6.51146e-09	1.04481e-08	6.26404e-09	2.65908e-09	1.97914e-09	1.60012e-09	2.09902e-09	2.3032e-09	3.8459e-09	2.43485e-09	2.95338e-09	2.10365e-09	2.0199e-09	3.35448e-09	2.25859e-09	1.43948e-09	1.34608e-09	1.6366e-09	1.13446e-09	1.58357e-09	1.1133e-09	1.55666e-09	1.21564e-09	8.78742e-10	2.82885e-10	1.05316e-10	6.99862e-11	3.98897e-11
876.005	67	2.8016e-09	1.07261e-08	5.50875e-09	1.39708e-08	7.95698e-09	1.36235e-08	6.49155e-09	8.51171e-09	1.10721e-08	1.3292e-08	1.18877e-08	5.19376e-09	9.57833e-09	6.15471e-09	9.75562e-09	5.82089e-09	2.38321e-09	1.83726e-09	1.37609e-09	2.15699e-09	2.36194e-09	3.85688e-09	2.54143e-09	3.03651e-09	2.20942e-09	2.02591e-09	3.2676e-09	2.2613e-09	1.44058e-09	1.35448e-09	1.62494e-09	1.11435e-09	1.55026e-09	1.08915e-09	1.5115e-09	1.18803e-09	8.76203e-10	2.78974e-10	1.02802e-10	6.97874e-11	3.76183e-11
889.278	68	2.89059e-09	1.0632e-08	5.6444e-09	1.39118e-08	7.80051e-09	1.29458e-08	6.2213e-09	8.03206e-09	1.03743e-08	1.22457e-08	1.13668e-08	4.76695e-09	9.38324e-09	5.68186e-09	8.98022e-09	5.2652e-09	2.15816e-09	1.74328e-09	1.25143e-09	2.24433e-09	2.44364e-09	3.93257e-09	2.61529e-09	3.16961e-09	2.31065e-09	2.0068e-09	3.18295e-09	2.26598e-09	1.42006e-09	1.35599e-09	1.63614e-09	1.07784e-09	1.52959e-09	1.06795e-09	1.45398e-09	1.1509e-09	8.69708e-10	2.8174e-10	1.00523e-10	6.90077e-11	3.54611e-11
902.552	69	3.01995e-09	1.04763e-08	5.69459e-09	1.37985e-08	7.68061e-09	1.2031e-08	5.94872e-09	7.4928e-09	9.61371e-09	1.12754e-08	1.07389e-08	4.43857e-09	9.25007e-09	5.26434e-09	8.36474e-09	4.68568e-09	1.97516e-09	1.70228e-09	1.25408e-09	2.34375e-09	2.53198e-09	4.04751e-09	2.69871e-09	3.31334e-09	2.33671e-09	2.00499e-09	3.10588e-09	2.29296e-09	1.36242e-09	1.34914e-09	1.66018e-09	1.05144e-09	1.52871e-09	1.05948e-09	1.38903e-09	1.10971e-09	8.57321e-10	2.85338e-10	9.99023e-11	6.89684e-11	3.29653e-11
915.824	70	3.19399e-09	1.04355e-08	5.75865e-09	1.35792e-08	7.48734e-09	1.1284e-08	5.57316e-09	6.89732e-09	8.8267e-09	1.0439e-08	1.02885e-08	4.07426e-09	9.01585e-09	4.93009e-09	7.95878e-09	4.15948e-09	1.85402e-09	1.74778e-09	1.3545e-09	2.44396e-09	2.62247e-09	4.16571e-09	2.76077e-09	3.41683e-09	2.33891e-09	1.99515e-09	3.07348e-09	2.32644e-09	1.29663e-09	1.36306e-09	1.66048e-09	1.03219e-09	1.52621e-09	1.04649e-09	1.34324e-09	1.08982e-09	8.36614e-10	2.83434e-10	1.00254e-10	6.95136e-11	3.06816e-11
929.097	71	3.33923e-09	1.03629e-08	5.86455e-09	1.32778e-08	7.4262e-09	1.04873e-08	5.17179e-09	6.34652e-09	8.09853e-09	9.73774e-09	9.89174e-09	3.74527e-09	8.91798e-09	4.54304e-09	7.54686e-09	3.63518e-09	1.77412e-09	1.84962e-09	1.51945e-09	2.51495e-09	2.6986e-09	4.31792e-09	2.79319e-09	3.51721e-09	2.30157e-09	2.02703e-09	3.13699e-09	2.38979e-09	1.2527e-09	1.38281e-09	1.66382e-09	1.01398e-09	1.52773e-09	1.05472e-09	1.29097e-09	1.08166e-09	8.18548e-10	2.84428e-10	1.02392e-10	6.96932e-11	2.78278e-11
942.369	72	3.59065e-09	1.04872e-08	5.98821e-09	1.29453e-08	7.26667e-09	9.80614e-09	4.76587e-09	5.85646e-09	7.47965e-09	9.33026e-09	9.54498e-09	3.48811e-09	8.56722e-09	4.24784e-09	7.22379e-09	3.28477e-09	1.75688e-09	1.98067e-09	1.66346e-09	2.56427e-09	2.74382e-09	4.47137e-09	2.80208e-09	3.5496e-09	2.22167e-09	2.05205e-09	3.19566e-09	2.44506e-09	1.22057e-09	1.39138e-09	1.65092e-09	1.01887e-09	1.52427e-09	1.04902e-09	1.23758e-09	1.07697e-09	8.03095e-10	2.81973e-10	1.04625e-10	6.94191e-11	2.49877e-11
955.643	73	3.80472e-09	1.06092e-08	6.24205e-09	1.25597e-08	7.06241e-09	9.05757e-09	4.33544e-09	5.40274e-09	7.01536e-09	8.89517e-09	9.47107e-09	3.22851e-09	8.12057e-09	3.84831e-09	6.85148e-09	3.01203e-09	1.7569e-09	2.14332e-09	1.80123e-09	2.58672e-09	2.79001e-09	4.62877e-09	2.78319e-09	3.57196e-09	2.17423e-09	2.08341e-09	3.27234e-09	2.46264e-09	1.21103e-09	1.37907e-09	1.61501e-09	1.04718e-09	1.51577e-09	1.03592e-09	1.21703e-09	1.07478e-09	7.91227e-10	2.74412e-10	1.08261e-10	6.99386e-11	2.30775e-11
968.914	74	4.14452e-09	1.111e-08	6.50538e-09	1.19066e-08	6.98758e-09	8.28302e-09	3.85417e-09	5.14976e-09	6.76333e-09	8.41766e-09	9.26882e-09	3.03062e-09	7.61091e-09	3.47672e-09	6.36756e-09	2.87297e-09	1.77312e-09	2.28521e-09	1.8999e-09	2.55484e-09	2.76696e-09	4.74838e-09	2.67743e-09	3.54063e-09	2.13065e-09	2.0567e-09	3.30385e-09	2.41905e-09	1.18994e-09	1.34305e-09	1.58149e-09	1.07549e-09	1.48339e-09	1.03093e-09	1.18741e-09	1.05659e-09	8.09535e-10	3.17531e-10	1.09845e-10	7.00274e-11	2.35583e-11
982.188	75	4.36369e-09	1.12833e-08	6.76536e-09	1.15658e-08	6.69444e-09	7.71691e-09	3.48138e-09	4.63709e-09	6.44134e-09	7.83557e-09	9.0804e-09	2.73705e-09	7.02381e-09	3.02423e-09	6.1219e-09	2.86024e-09	1.77417e-09	2.44029e-09	1.93497e-09	2.57994e-09	2.82265e-09	4.89394e-09	2.6391e-09	3.64361e-09	2.14767e-09	2.02425e-09	3.3989e-09	2.41519e-09	1.17035e-09	1.28066e-09	1.538e-09	1.0946e-09	1.48074e-09	9.97581e-10	1.16566e-09	1.04713e-09	7.98188e-10	2.54654e-10	1.14967e-10	6.85307e-11	2.10841e-11
995.462	76	4.7908e-09	1.17917e-08	6.87611e-09	1.09515e-08	6.63178e-09	7.01629e-09	3.13804e-09	4.42758e-09	6.3124e-09	7.06675e-09	8.52645e-09	2.52352e-09	6.41109e-09	2.74055e-09	5.85845e-09	2.91195e-09	1.80151e-09	2.53069e-09	1.9859e-09	2.55291e-09	2.81443e-09	4.93034e-09	2.54373e-09	3.57288e-09	2.14921e-09	1.94089e-09	3.39136e-09	2.32805e-09	1.11239e-09	1.18706e-09	1.49154e-09	1.10016e-09	1.43335e-09	9.90793e-10	1.13451e-09	1.00887e-09	8.25446e-10	2.9241e-10	1.14762e-10	6.75711e-11	2.33234e-11
1008.73	77	4.94638e-09	1.19022e-08	7.02229e-09	1.0502e-08	6.38247e-09	6.41066e-09	2.90548e-09	3.97013e-09	6.08938e-09	6.30616e-09	7.96812e-09	2.24644e-09	5.84727e-09	2.45783e-09	5.85011e-09	2.95587e-09	1.81e-09	2.56358e-09	2.00055e-09	2.56049e-09	2.9055e-09	4.96921e-09	2.55159e-09	3.60992e-09	2.19457e-09	1.84328e-09	3.46196e-09	2.28892e-09	1.09053e-09	1.10741e-09	1.4348e-09	1.08093e-09	1.42215e-09	9.75478e-10	1.09633e-09	9.97662e-10	8.07011e-10	2.29183e-10	1.14964e-10	6.32735e-11	2.22405e-11
1022.01	78	5.42315e-09	1.23828e-08	7.00287e-09	9.82705e-09	6.33651e-09	5.91137e-09	2.75783e-09	3.86239e-09	5.90628e-09	5.5228e-09	7.04128e-09	2.06418e-09	5.37706e-09	2.45392e-09	5.77196e-09	2.98637e-09	1.85465e-09	2.52826e-09	2.02279e-09	2.53581e-09	2.84305e-09	4.97569e-09	2.54777e-09	3.45109e-09	2.17799e-09	1.71324e-09	3.42351e-09	2.1588e-09	1.04988e-09	1.02618e-09	1.39405e-09	1.05025e-09	1.37195e-09	9.69388e-10	1.0637e-09	9.61413e-10	8.26939e-10	2.70328e-10	1.1016e-10	5.90841e-11	2.45883e-11
1035.28	79	5.55184e-09	1.24279e-08	7.03593e-09	9.36982e-09	5.97242e-09	5.45116e-09	2.66236e-09	3.55598e-09	5.74682e-09	4.97012e-09	6.34101e-09	1.84561e-09	4.86893e-09	2.35882e-09	5.86507e-09	3.04353e-09	1.89151e-09	2.43386e-09	2.03573e-09	2.51346e-09	2.88435e-09	5.03177e-09	2.62394e-09	3.36754e-09	2.20254e-09	1.58289e-09	3.43607e-09	2.06536e-09	1.0289e-09	9.50212e-10	1.32748e-09	1.02136e-09	1.34886e-09	9.47602e-10	1.02538e-09	9.24743e-10	7.86021e-10	2.10596e-10	1.06951e-10	5.28838e-11	2.45391e-11
1048.55	80	5.83378e-09	1.2735e-08	7.05197e-09	8.85132e-09	5.65531e-09	5.0207e-09	2.58388e-09	3.38311e-09	5.62037e-09	4.55591e-09	5.56432e-09	1.69497e-09	4.46671e-09	2.36052e-09	5.83677e-09	3.12217e-09	1.93373e-09	2.26228e-09	2.03419e-09	2.43781e-09	2.82053e-09	5.0811e-09	2.66211e-09	3.24336e-09	2.19227e-09	1.46926e-09	3.40789e-09	1.9309e-09	1.00968e-09	8.91568e-10	1.28205e-09	1.02335e-09	1.31663e-09	9.30345e-10	9.93476e-10	8.81785e-10	7.69382e-10	2.08565e-10	1.03104e-10	4.81862e-11	2.63125e-11
1061.82	81	6.16679e-09	1.31178e-08	7.03939e-09	8.36835e-09	5.31698e-09	4.84322e-09	2.51239e-09	3.24131e-09	5.46133e-09	4.26693e-09	5.01365e-09	1.62451e-09	4.20837e-09	2.35941e-09	5.74799e-09	3.2141e-09	1.96208e-09	2.13115e-09	1.9945e-09	2.36259e-09	2.71491e-09	5.19815e-09	2.65957e-09	3.16212e-09	2.1726e-09	1.36698e-09	3.36867e-09	1.81526e-09	9.89276e-10	8.48582e-10	1.25195e-09	1.03818e-09	1.28613e-09	9.13191e-10	9.93587e-10	8.40834e-10	7.48609e-10	2.09974e-10	1.00116e-10	4.49e-11	2.75146e-11
1075.1	82	6.61872e-09	1.37069e-08	6.91361e-09	8.00399e-09	5.09776e-09	4.81146e-09	2.4088e-09	3.18636e-09	5.49798e-09	4.0628e-09	4.51492e-09	1.60393e-09	4.03594e-09	2.3776e-09	5.54563e-09	3.34481e-09	1.96748e-09	2.00678e-09	1.95071e-09	2.24938e-09	2.5372e-09	5.21663e-09	2.59526e-09	3.06378e-09	2.09365e-09	1.31257e-09	3.34524e-09	1.69811e-09	9.54061e-10	8.02886e-10	1.23556e-09	1.04843e-09	1.24742e-09	9.07321e-10	9.85164e-10	8.06512e-10	7.40387e-10	2.5781e-10	9.60653e-11	4.48406e-11	3.03714e-11
1088.37	83	6.66975e-09	1.37975e-08	6.90674e-09	7.63633e-09	4.73203e-09	4.53942e-09	2.29907e-09	2.89694e-09	5.51203e-09	3.84111e-09	4.20346e-09	1.56673e-09	3.87009e-09	2.23944e-09	5.48283e-09	3.46185e-09	1.94947e-09	1.91858e-09	1.90485e-09	2.18766e-09	2.44577e-09	5.17477e-09	2.57808e-09	3.09929e-09	2.0531e-09	1.29231e-09	3.43958e-09	1.65554e-09	9.28946e-10	7.92818e-10	1.2009e-09	1.06762e-09	1.25514e-09	8.88873e-10	9.83322e-10	7.85911e-10	6.75873e-10	2.08429e-10	9.4253e-11	4.31742e-11	3.01423e-11
1101.64	84	7.00928e-09	1.43258e-08	6.74251e-09	7.07638e-09	4.58883e-09	4.55072e-09	2.21085e-09	2.82734e-09	5.44294e-09	3.65778e-09	3.83574e-09	1.63036e-09	3.89054e-09	2.21991e-09	5.21234e-09	3.43165e-09	1.91387e-09	1.85082e-09	1.8355e-09	2.13946e-09	2.23429e-09	4.91515e-09	2.49922e-09	2.99526e-09	1.97321e-09	1.27368e-09	3.39432e-09	1.59286e-09	9.03025e-10	7.87154e-10	1.20408e-09	1.04144e-09	1.22929e-09	8.71233e-10	1.00125e-09	7.77676e-10	6.73027e-10	2.56112e-10	8.82814e-11	4.41571e-11	3.11925e-11
1114.92	85	7.06772e-09	1.44952e-08	6.56902e-09	6.57348e-09	4.40627e-09	4.36528e-09	2.1375e-09	2.68376e-09	5.53906e-09	3.53541e-09	3.56197e-09	1.66104e-09	3.89412e-09	2.15352e-09	5.00316e-09	3.41947e-09	1.90939e-09	1.79556e-09	1.79476e-09	2.12487e-09	2.08845e-09	4.58678e-09	2.46885e-09	2.91595e-09	1.92228e-09	1.27144e-09	3.39069e-09	1.56999e-09	8.91229e-10	7.84998e-10	1.20319e-09	9.97542e-10	1.21868e-09	8.39837e-10	1.01568e-09	7.69929e-10	6.29459e-10	2.50808e-10	8.14986e-11	4.42512e-11	3.13698e-11
1128.19	86	6.88552e-09	1.42446e-08	6.4496e-09	6.09721e-09	4.13283e-09	4.03729e-09	2.08604e-09	2.42639e-09	5.49627e-09	3.40072e-09	3.37591e-09	1.65158e-09	3.86239e-09	2.04004e-09	4.83982e-09	3.36189e-09	1.90781e-09	1.74466e-09	1.75441e-09	2.10711e-09	2.02617e-09	4.14169e-09	2.48097e-09	2.81862e-09	1.89938e-09	1.25222e-09	3.34324e-09	1.55457e-09	8.93518e-10	7.90724e-10	1.1971e-09	9.4754e-10	1.21928e-09	7.86397e-10	1.0267e-09	7.6488e-10	5.86818e-10	1.95372e-10	7.68267e-11	4.2508e-11	2.99616e-11
1141.46	87	6.83785e-09	1.41504e-08	6.24617e-09	5.7047e-09	3.93806e-09	3.94281e-09	2.07232e-09	2.26683e-09	5.34807e-09	3.27735e-09	3.20308e-09	1.69716e-09	3.89091e-09	1.99669e-09	4.55335e-09	3.21507e-09	1.90983e-09	1.68125e-09	1.68514e-09	2.0822e-09	1.93214e-09	3.79392e-09	2.43288e-09	2.65009e-09	1.87506e-09	1.20908e-09	3.18939e-09	1.53022e-09	8.94363e-10	7.75169e-10	1.19588e-09	8.93061e-10	1.19157e-09	7.4751e-10	1.03221e-09	7.47657e-10	5.94373e-10	1.86012e-10	7.27135e-11	4.14852e-11	2.88267e-11
1154.73	88	6.75826e-09	1.39242e-08	5.98835e-09	5.55561e-09	3.74642e-09	3.84987e-09	2.069e-09	2.13878e-09	5.2568e-09	3.14388e-09	3.09801e-09	1.75653e-09	3.82143e-09	1.99985e-09	4.309e-09	3.14861e-09	1.91336e-09	1.61164e-09	1.62338e-09	1.99229e-09	1.85168e-09	3.58851e-09	2.31913e-09	2.48971e-09	1.82043e-09	1.15468e-09	3.06249e-09	1.51414e-09	8.98465e-10	7.52879e-10	1.18954e-09	8.38536e-10	1.15571e-09	7.16068e-10	9.99331e-10	7.31122e-10	5.97765e-10	1.87524e-10	7.02995e-11	4.01885e-11	2.79151e-11
1168.01	89	6.71267e-09	1.3661e-08	5.72351e-09	5.51849e-09	3.57542e-09	3.76892e-09	2.02796e-09	2.0081e-09	4.99816e-09	2.97799e-09	3.04138e-09	1.78037e-09	3.6658e-09	1.99307e-09	4.10862e-09	3.02982e-09	1.84827e-09	1.57448e-09	1.56087e-09	1.89316e-09	1.76017e-09	3.39717e-09	2.18027e-09	2.34896e-09	1.72792e-09	1.10494e-09	2.96831e-09	1.49721e-09	8.86635e-10	7.31887e-10	1.15557e-09	7.9023e-10	1.11404e-09	6.92595e-10	9.41101e-10	7.07954e-10	6.00327e-10	1.76206e-10	6.99949e-11	3.92714e-11	2.62427e-11
1181.28	90	6.65531e-09	1.34049e-08	5.49602e-09	5.44409e-09	3.46176e-09	3.70545e-09	1.99224e-09	1.92011e-09	4.67071e-09	2.81075e-09	2.9668e-09	1.81276e-09	3.53079e-09	2.00395e-09	3.95784e-09	2.85718e-09	1.76656e-09	1.5264e-09	1.48669e-09	1.79065e-09	1.64444e-09	3.30128e-09	1.97796e-09	2.21555e-09	1.63668e-09	1.03889e-09	2.87792e-09	1.48668e-09	8.65983e-10	7.15184e-10	1.12013e-09	7.39771e-10	1.05861e-09	6.89593e-10	8.57263e-10	6.79384e-10	6.06407e-10	1.82157e-10	6.9709e-11	3.75014e-11	2.41976e-11
1194.55	91	6.63062e-09	1.32057e-08	5.29571e-09	5.39435e-09	3.30924e-09	3.61083e-09	1.91774e-09	1.85788e-09	4.32831e-09	2.67024e-09	2.90374e-09	1.8143e-09	3.31425e-09	2.01448e-09	3.94581e-09	2.71547e-09	1.65128e-09	1.47097e-09	1.44728e-09	1.69893e-09	1.50048e-09	3.22635e-09	1.76528e-09	2.13365e-09	1.51237e-09	9.9627e-10	2.85895e-09	1.4967e-09	8.39989e-10	7.11297e-10	1.08759e-09	6.74893e-10	1.00896e-09	6.69724e-10	7.44326e-10	6.53004e-10	5.65967e-10	1.86723e-10	6.96733e-11	3.56849e-11	2.20307e-11
	92
	93
	94
	95
	96
	97
	98
	99
	100
	101
	102
	103
	104
	105
	106
	107
	108
	109
	110
	111
	112
	113
	114
	115
	116
	117
	118
	119
	120
	121
	122
	123
Phase Data (°)		Frequency (kHz)
Position on CA (µm)	Index Point	2	2.5	3	3.5	4	4.5	5	5.5	6	6.5	7	7.5	8	8.5	9	9.5	10	10.5	11	11.5	12	12.5	13	13.5	14	14.5	15	15.5	16	16.5	17	17.5	18	18.5	19	19.5	20	30	40	50	60
0	1	1.7413	7.87905	-13.0745	-1.16224	-5.66457	1.29613	-1.80813	-1.1183	2.25463	-2.78679	-8.67458	-1.75087	6.25116	-14.7263	-7.11843	-3.19573	2.41327	3.43498	2.04098	0.244182	6.19946	-11.344	-10.7458	3.59514	-1.35627	2.99832	-2.34409	-0.305129	3.46236	8.69822	10.8771	-8.1294	8.36478	3.16877	-0.31588	1.11186	-0.652179	-0.913948	20.7095	-1.42836	-16.6208
13.2742	2	-0.213574	7.91166	-18.365	-6.4663	-7.04853	0.36651	-4.87363	-2.91494	3.45412	-1.86564	-6.89128	-2.96896	5.95931	-14.0063	-8.5217	-5.32916	2.7656	3.50183	2.34594	-2.49957	5.05721	-13.0781	-10.1315	2.74678	-3.425	4.43499	-2.44878	-0.998694	2.05003	10.0826	10.306	-9.0423	11.172	3.05398	-0.855088	-0.836525	-0.883826	-2.12221	20.7715	-1.1842	-17.0352
26.5458	3	-2.55029	7.86182	-21.8872	-8.26226	-8.0271	1.93387	-1.96243	-4.38323	4.39242	-0.717393	-5.76894	-3.54682	5.95517	-12.8474	-8.52201	-5.20717	2.79324	2.84678	1.7578	-2.80162	4.81725	-11.441	-9.71121	3.3326	-5.23445	3.70694	-2.12886	-0.26637	0.984618	9.63408	11.7378	-10.1672	8.37461	2.16577	-0.849888	-2.44458	-0.538834	-2.84716	20.7254	-0.898831	-17.5256
39.8187	4	-3.56117	8.68171	-26.3256	-10.0592	-9.33518	3.9029	-0.0832435	-6.74301	9.03611	-0.345189	-5.21472	-3.78797	7.02369	-13.6388	-9.78786	-6.90536	2.11114	1.57976	0.88483	-4.70869	3.16062	-16.8502	-10.5824	2.82355	-10.5631	4.31613	-2.71352	1.78533	0.093724	10.0939	14.8925	-13.9503	6.86539	1.41918	-0.765657	-4.50424	0.259656	-3.7297	21.307	-0.0416832	-20.09
53.091	5	-4.04097	8.05093	-26.0607	-9.12522	-8.45405	6.10638	0.670429	-9.62242	12.354	1.21309	-3.05896	-3.79668	7.71252	-12.0428	-10.636	-5.72937	2.55797	-0.268872	0.558978	-5.062	-0.964531	-15.1227	-10.22	2.65987	-14.1938	2.51499	-4.03663	0.390792	-2.21049	9.64889	11.8339	-16.4353	4.9858	0.623437	-0.679205	-6.56699	0.501029	-4.76435	19.4749	-0.145634	-19.1388
66.3645	6	-3.66512	10.9314	-22.8844	-12.2402	-7.6185	10.2713	4.66824	-11.0166	14.9499	2.30243	-1.65356	-3.61409	7.80568	-10.961	-10.023	-3.37011	1.7507	-2.03688	-0.477416	-3.49992	-1.73959	-12.4809	-9.51765	2.04393	-16.169	1.33608	-4.4384	3.20637	-5.87697	9.91711	9.07467	-17.6977	-0.646281	-1.11135	-1.25665	-8.87282	0.905277	-7.10452	17.4071	-0.896012	-18.9864
79.6368	7	-1.08945	12.5619	-17.4333	-13.3233	-5.83845	13.5852	5.53395	-11.9256	15.3955	3.95131	0.483897	-2.95163	9.7907	-10.5367	-9.26333	0.0426873	1.8251	-3.48657	-1.95402	-1.10633	-3.04108	-10.0303	-10.1365	2.90206	-17.0679	-2.77428	-5.1351	4.43889	-7.85512	7.21665	6.24792	-18.7945	-8.13399	-3.3153	-0.221024	-10.8434	-0.587376	-8.15542	15.0683	-2.65736	-19.7059
92.9098	8	2.14999	14.6183	-12.5925	-15.8001	-4.14774	16.3496	-1.14178	-12.2797	16.4333	3.36287	1.90785	-3.0755	12.3691	-11.7766	-10.3699	1.87721	2.03582	-4.31613	-3.14765	-0.10459	-4.3336	-10.6355	-11.2464	1.33551	-18.0968	-4.74949	-6.48935	4.43657	-8.6865	6.76582	0.564149	-20.028	-11.5249	-4.94855	0.857637	-11.5408	-2.25431	-8.94448	11.5071	-6.45521	-21.0171
106.183	9	2.67012	15.6871	-8.25814	-17.9987	-1.84261	17.1823	-6.75798	-12.5412	13.2078	4.11648	1.04729	-3.55211	13.823	-12.1058	-10.7129	4.34202	2.68933	-5.12278	-2.66221	1.63058	-5.53095	-6.27861	-12.0871	1.02248	-15.3408	-9.31192	-7.42247	2.14324	-10.2613	4.8585	-4.63905	-20.6724	-14.5851	-6.56192	1.58357	-13.2683	-5.1607	-9.92368	8.51175	-11.8804	-23.251
119.456	10	2.20417	17.3771	-2.77693	-21.574	-2.83049	17.4209	-11.2826	-11.8122	11.1149	3.19111	1.25712	-4.93248	15.8523	-13.1668	-12.0944	4.30618	2.35913	-6.45349	-2.94174	0.375625	-7.0051	-7.02648	-12.9972	-1.08405	-15.3644	-10.977	-7.96718	2.30674	-10.8463	1.87629	-8.12894	-22.5224	-16.2927	-8.14831	1.76637	-14.6701	-7.77848	-11.5187	4.66688	-17.2671	-30.57
132.729	11	0.070503	17.0329	3.49417	-23.5052	-3.67075	16.2597	-13.8614	-10.566	8.68697	4.09348	0.835353	-5.96812	16.9334	-13.9231	-12.9142	4.14311	2.58794	-6.84074	-2.70141	-0.369917	-8.20737	-8.02063	-14.1505	-1.96306	-15.0314	-14.9278	-9.60042	0.545722	-12.5226	-2.53596	-10.267	-25.4094	-16.6573	-9.77485	1.70403	-15.1461	-10.3506	-11.58	-1.52971	-22.6569	-39.9076
146	12	-2.81348	18.4247	12.0847	-22.5351	-4.1711	16.0342	-13.2164	-9.70633	7.64096	1.51732	-1.02426	-7.61042	18.027	-15.184	-14.0083	3.42455	1.40342	-7.83295	-2.87871	-0.92625	-9.40871	-10.0227	-15.06	-4.40704	-16.1633	-16.0341	-10.5629	-2.1135	-12.6076	-5.04263	-11.6858	-28.1093	-19.1457	-10.3495	0.814719	-14.2986	-10.475	-11.9779	-7.82322	-28.7418	-49.4606
159.274	13	-6.33831	15.4747	19.5363	-20.3858	-5.32808	14.8126	-6.88828	-10.579	5.41299	1.1098	-2.6647	-7.61432	17.7121	-15.5034	-13.033	2.51787	0.129984	-8.73353	-2.36826	0.148361	-11.4863	-11.9343	-15.7307	-5.05329	-15.4231	-19.9877	-11.568	-4.17014	-13.6695	-9.34486	-12.5891	-30.6098	-21.6013	-11.5061	-1.78332	-16.0689	-12.4035	-13.7387	-14.7741	-34.399	-61.8803
172.547	14	-8.10743	12.5279	27.9274	-19.3427	-7.13989	15.1104	-2.99057	-10.1834	5.04177	-0.297487	-1.30988	-8.40177	18.8082	-15.9253	-12.2381	1.34673	-1.16282	-8.91341	-3.18831	-1.07127	-12.4028	-14.8425	-17.1955	-7.25577	-16.5703	-20.9678	-12.4611	-4.94835	-14.1368	-11.7927	-13.0204	-34.1553	-24.1525	-13.5301	-3.9711	-16.9196	-13.5591	-16.325	-23.8729	-42.7334	-74.6005
185.82	15	-7.77226	10.6499	33.4198	-17.5121	-7.04888	15.947	-1.85184	-10.8087	3.21495	-0.378196	-2.44844	-8.74403	18.2237	-15.5286	-10.8495	0.0839402	-1.75383	-8.94819	-3.81646	-1.94761	-12.8899	-17.4443	-19.1887	-7.86369	-16.7923	-24.2067	-14.5176	-6.84923	-16.1487	-13.9775	-14.1475	-37.4312	-28.4999	-16.5813	-7.40503	-19.0426	-15.3447	-17.8345	-33.6978	-51.397	-84.1957
199.093	16	-6.10512	8.70107	35.5456	-16.3761	-6.07887	17.4231	-3.18311	-11.7675	3.26282	-1.74605	-3.27781	-10.0632	18.4218	-15.5809	-10.7862	-1.39486	-2.53663	-8.43428	-4.09821	-5.08402	-14.7789	-20.6963	-21.242	-9.99539	-18.2903	-25.0216	-16.7045	-7.69593	-16.5556	-15.5925	-14.4018	-42.0746	-33.4231	-18.9162	-10.0371	-21.95	-17.3596	-20.5302	-44.0661	-61.5937	-95.0904
212.365	17	-5.90799	5.76801	34.6091	-15.0272	-7.06302	16.9092	-4.466	-12.0266	2.3102	-1.82981	-5.81999	-10.0066	16.5419	-15.8174	-10.0555	-2.59721	-2.29093	-8.49273	-4.51554	-8.0986	-17.3082	-22.6872	-23.5341	-11.4687	-19.4658	-28.7016	-20.1086	-7.67417	-18.8915	-18.3712	-15.9434	-46.7942	-35.4137	-22.431	-14.2345	-25.8099	-21.0589	-24.7544	-56.3253	-74.2457	-110.176
225.639	18	-3.35829	6.76097	42.4613	-13.7447	-7.01568	16.0302	-9.30928	-12.1663	2.74771	-4.44179	-7.74687	-12.1841	15.8919	-16.2027	-11.2874	-3.56521	-2.05916	-9.75579	-5.66983	-11.7861	-19.3484	-25.0112	-26.0645	-14.594	-24.5425	-29.0076	-23.7886	-8.89627	-22.4685	-19.8852	-15.7847	-52.6372	-38.4215	-26.1135	-17.2591	-27.2936	-22.364	-27.9639	-68.2822	-88.7957	-124.683
238.91	19	-1.21228	7.92043	46.9995	-13.3223	-7.63706	12.9262	-12.3497	-12.6028	1.33555	-2.91121	-10.1842	-13.8301	13.0352	-17.8558	-11.9869	-5.09639	-3.22717	-10.9212	-7.46984	-14.2522	-21.169	-26.8292	-28.6401	-16.3183	-29.0919	-32.3433	-28.4405	-10.1009	-26.6633	-22.9631	-16.9316	-56.5094	-42.5423	-29.4232	-22.7426	-30.1258	-27.5038	-31.5976	-81.8667	-104.818	-140.289
252.184	20	2.74544	7.28096	51.7199	-13.169	-8.221	10.5545	-12.8829	-10.5821	1.32785	-3.04199	-10.8296	-15.8658	12.2253	-20.6162	-13.4401	-6.92632	-4.55628	-11.9581	-10.0812	-17.0561	-22.3811	-29.6116	-30.7966	-19.9918	-34.7221	-34.2382	-31.968	-11.6441	-29.9882	-26.237	-18.3237	-60.8767	-49.0695	-32.5734	-28.0205	-34.021	-31.6505	-37.1597	-97.7114	-120.722	-159.065
265.456	21	5.17839	5.11498	56.4137	-13.5404	-9.73864	7.09973	-12.4226	-9.78187	0.344334	-2.95081	-12.2236	-16.3505	10.2643	-24.0003	-13.5066	-8.91469	-6.43506	-14.7772	-13.9245	-18.4379	-23.2512	-31.8646	-33.5447	-22.8802	-39.6628	-40.145	-37.8427	-14.0222	-35.1952	-30.3311	-21.9581	-65.2636	-55.1286	-36.9056	-35.4201	-39.7306	-36.1851	-45.9582	-115.832	-137.637	-177.433
278.729	22	11.7954	3.33257	62.0316	-15.05	-10.7268	6.03784	-11.0324	-11.3794	0.188184	-4.28414	-11.4144	-18.5464	9.42777	-27.4112	-14.6055	-10.6837	-9.45282	-17.3967	-17.6892	-20.7105	-23.6854	-35.0511	-37.2296	-26.9935	-45.3881	-43.7789	-43.347	-15.596	-40.9276	-33.1078	-23.2511	-72.1546	-62.7591	-40.7155	-44.7439	-43.9126	-39.734	-54.9424	-133.233	-154.477	-183.46
292.003	23	18.6459	1.43923	56.0901	-17.3405	-12.6736	3.31436	-4.75323	-12.3682	-2.38792	-2.12749	-11.6905	-20.035	6.48038	-30.2875	-14.7044	-12.9817	-12.6854	-19.3808	-20.9186	-25.1947	-25.2477	-38.0565	-40.7643	-30.9425	-48.4555	-50.661	-49.1268	-18.1751	-46.6295	-37.8497	-28.1731	-78.8598	-71.0807	-45.4203	-55.3866	-53.6944	-48.1646	-66.7021	-156.657	-168.451	-189.335
305.275	24	27.9098	0.699004	54.4359	-18.7301	-14.1397	2.09888	0.699969	-13.0988	-3.53953	-5.5284	-11.1576	-22.237	4.51368	-32.4174	-16.2093	-15.0466	-15.2597	-22.0095	-23.9495	-29.4426	-27.373	-41.9132	-44.4719	-36.1862	-53.5724	-54.9735	-53.9978	-21.7799	-52.3487	-41.8192	-30.8359	-86.9058	-80.2213	-51.4625	-65.3675	-62.8594	-53.2129	-79.7627	-192.171	-175.973	-200.476
318.548	25	30.1291	-0.624596	47.6831	-20.8937	-16.2974	0.359109	7.15892	-17.0266	-5.62293	-7.58996	-10.634	-24.0759	0.119483	-34.3048	-17.417	-18.1135	-18.8393	-24.8324	-27.3759	-33.9336	-29.92	-46.1446	-49.6249	-40.972	-58.5113	-65.2949	-63.0933	-27.3928	-59.9702	-48.2544	-34.8144	-95.321	-89.015	-58.6647	-76.0611	-73.974	-63.3991	-96.6313	-229.527	-182.701	-208.147
331.82	26	36.6295	-0.127285	43.9444	-21.7617	-17.9183	-1.04876	11.1808	-19.8053	-6.54304	-8.59007	-8.50544	-26.472	-3.74943	-35.382	-18.4312	-20.8894	-22.8391	-27.7597	-30.4486	-38.2881	-32.0681	-50.3174	-55.1628	-47.3367	-64.5954	-69.2444	-70.4399	-32.1167	-66.4784	-54.8099	-37.686	-102.688	-99.5045	-67.7616	-87.2573	-83.9984	-73.9986	-110.503	-263.054	-190.045	-228.315
345.094	27	39.6524	-0.150654	40.8092	-23.7454	-18.9234	-2.38256	14.9173	-21.9982	-8.33484	-7.6794	-10.6915	-28.6951	-7.59047	-35.6082	-19.0945	-23.6838	-27.5713	-31.4394	-33.4615	-42.664	-35.2031	-55.0805	-61.1159	-53.5005	-70.6621	-78.2454	-79.0445	-39.8526	-74.2493	-64.3506	-46.6517	-111.626	-109.282	-81.5767	-97.5298	-98.8036	-87.3508	-128.657	-302.135	-193.552	-254.136
358.366	28	43.8563	3.64768	46.2124	-27.6278	-20.0691	-1.59548	11.4454	-23.2071	-8.08655	-8.79127	-11.504	-30.8162	-8.99815	-36.4642	-21.4031	-25.4845	-32.0292	-35.0139	-37.023	-45.5934	-37.6417	-60.2822	-68.289	-59.4909	-77.745	-82.818	-86.8425	-46.4137	-81.739	-72.8915	-51.1702	-121.145	-119.484	-93.9381	-110.632	-109.181	-96.9623	-147.65	-342.863	-196.903	-284.381
371.639	29	43.6955	6.27873	49.4701	-31.4265	-22.073	-1.57166	6.81178	-26.353	-8.74263	-9.22953	-14.0185	-32.9029	-12.1021	-39.4709	-23.6103	-28.9917	-36.7283	-38.8122	-41.0442	-49.3273	-40.9	-65.9903	-74.9144	-65.6133	-84.9257	-92.3901	-96.9652	-55.5566	-91.8512	-85.3571	-60.7678	-132.095	-128.533	-107.096	-124.79	-122.585	-111.826	-166.772	-363.344	-195.2	-313.489
384.911	30	48.4226	10.8071	58.6334	-35.0986	-23.8125	-0.367235	3.07607	-28.9404	-8.43373	-10.8949	-17.4845	-34.7928	-13.5047	-43.0124	-26.1959	-31.9231	-40.4831	-43.5472	-44.1669	-52.6556	-46.0634	-70.6898	-81.5114	-72.0704	-92.6819	-95.4358	-104.748	-63.3376	-101.092	-95.0048	-69.4907	-143.75	-136.913	-118.234	-137.919	-130.963	-121.545	-182.348	-381.638	-193.041	-342.766
398.184	31	45.7835	15.0201	57.4894	-37.8483	-26.7368	-0.859553	-0.962827	-32.5566	-10.5488	-14.1454	-22.9201	-37.2999	-15.428	-48.7169	-30.9977	-35.6153	-45.412	-48.4549	-48.9911	-56.1709	-51.8608	-77.2106	-88.8173	-78.5491	-100.802	-107.026	-113.93	-74.8988	-112.891	-107.262	-82.6365	-157.087	-145.877	-129.709	-151.675	-145.161	-135.292	-199.142	-401.448	-186.311	-346.276
411.458	32	45.131	22.9067	56.9253	-38.5848	-31.5323	-1.73125	-4.04936	-34.6803	-11.4972	-18.759	-24.3822	-40.842	-17.9672	-55.157	-36.2395	-39.8534	-48.9113	-53.7211	-53.7098	-59.0568	-58.6699	-83.5378	-95.5528	-87.9619	-108.947	-112.9	-122.474	-83.5311	-123.423	-116.709	-89.4341	-168.305	-155.058	-137.028	-164.404	-154.937	-146.616	-211.628	-424.641	-181.819	-351.097
424.73	33	40.2401	26.2237	54.9553	-35.9644	-34.6805	-4.58569	-6.66685	-38.2398	-14.3669	-22.2177	-27.9625	-44.6477	-22.8622	-62.059	-40.6426	-46.8733	-54.6191	-59.5021	-60.5188	-63.6401	-66.2553	-91.6306	-104.648	-97.6854	-118.442	-125.823	-133.459	-95.7842	-135.462	-129.9	-102.999	-180.352	-168.088	-147.592	-178.013	-168.837	-162.442	-222.08	-440.183	-177.002	-348.512
438.003	34	46.4918	31.6273	53.0495	-33.1481	-36.877	-5.80504	-6.11087	-40.5411	-15.5884	-25.6968	-31.0555	-48.4068	-26.0739	-66.7598	-44.1504	-51.68	-59.8721	-66.6459	-66.5734	-70.0904	-73.9097	-98.6746	-113.932	-108.233	-127.19	-132.658	-142.052	-104.703	-144.769	-140.144	-111.324	-192.096	-180.19	-156.469	-187.567	-180.434	-173.272	-228.896	-460.792	-169.982	-339.068
451.275	35	49.3031	31.3594	48.6425	-31.8578	-39.9072	-7.75395	-8.91484	-44.195	-19.8208	-29.2759	-35.0441	-52.9436	-30.6786	-73.2338	-48.4935	-57.6808	-67.193	-73.8749	-75.2256	-78.8135	-84.6272	-108.03	-124.417	-120.613	-136.928	-146.127	-152.808	-119.169	-157.335	-153.761	-124.135	-202.865	-193.104	-167.8	-196.915	-197.157	-188.587	-233.736	-480.132	-158.408	-329.244
464.549	36	57.2812	31.0087	57.5273	-33.5529	-42.5662	-5.81281	-7.82138	-47.413	-21.3064	-32.4067	-38.6453	-56.5684	-33.8634	-78.9933	-50.9694	-63.0702	-73.57	-79.5921	-82.2865	-87.6914	-100.067	-116.521	-134.058	-132.538	-145.938	-152.473	-159.231	-130.489	-165.594	-162.999	-130.376	-210.731	-203.127	-174.592	-201.277	-210.321	-199.259	-237.284	-496.378	-146.644	-329.192
477.82	37	59.2978	27.1678	60.4828	-35.9255	-43.5591	-5.27739	-11.4585	-51.8511	-25.4577	-34.7839	-43.7282	-59.5693	-38.6632	-86.4531	-55.4117	-70.2573	-82.4641	-87.5738	-93.2835	-99.0973	-113.875	-126.269	-146.236	-142.698	-157.416	-165.545	-170.179	-145.074	-175.633	-176.59	-143.059	-218.509	-213.138	-184.778	-208.313	-229.762	-212.486	-240.051	-500.615	-134.043	-330.078
491.094	38	66.2029	23.4849	62.7407	-40.2754	-45.8167	-1.1886	-9.63228	-54.4106	-27.9907	-38.7695	-46.2307	-62.9193	-41.4346	-93.8213	-58.095	-75.0048	-88.6321	-95.3262	-102.99	-110.33	-127.872	-134.379	-154.816	-153.438	-167.079	-171.49	-177.14	-155.948	-182.731	-185.602	-152.791	-222.446	-220.344	-189.896	-212.194	-250.629	-218.869	-237.155	-499.752	-121.422	-332.492
504.367	39	61.8509	19.8844	65.756	-45.5607	-50.9294	0.0603996	-10.9592	-58.988	-32.6509	-44.8179	-53.2973	-68.1149	-46.0394	-102.351	-65.8197	-82.2363	-96.2054	-103.89	-115.485	-121.407	-141.744	-144.788	-165.988	-166.103	-178.181	-185.198	-185.892	-169.593	-192.504	-196.748	-166.558	-224.883	-226.484	-194.172	-211.775	-269.571	-222.009	-236.128	-497.721	-118.036	-334.797
517.639	40	60.6402	18.2673	71.5468	-52.9145	-55.6828	-1.40946	-8.614	-62.0112	-33.4619	-52.14	-59.9045	-74.2401	-50.2736	-108.268	-71.0071	-85.9722	-102.234	-112.069	-125.684	-130.158	-149.92	-153.097	-175.558	-176.763	-186.326	-191.379	-188.421	-178.553	-198.471	-206.068	-175.043	-226.041	-224.978	-196.31	-210.056	-288.49	-219.925	-235.052	-492.927	-119.256	-335.344
530.913	41	54.2082	19.3893	67.6684	-60.5622	-58.8538	-7.45244	-9.19193	-65.4054	-38.1628	-57.2885	-66.952	-82.3653	-58.1105	-114.583	-79.7526	-93.4107	-109.947	-122.493	-137.722	-141.607	-154.593	-164.411	-186.62	-187.581	-196.331	-202.635	-195.602	-189.156	-206.517	-220.246	-186.492	-229.324	-223.343	-199.806	-209.706	-300.121	-222.455	-238.707	-486.687	-123.085	-335.281
544.185	42	54.844	17.6452	66.1611	-68.5848	-61.9045	-12.9342	-9.65277	-65.9551	-40.7512	-62.6106	-71.9931	-89.8042	-63.7923	-119.266	-85.2375	-97.6391	-115.964	-130.382	-147.152	-152.558	-159.657	-173.938	-194.83	-195.367	-203.032	-204.368	-196.556	-201.631	-213.64	-230.997	-192.31	-230.846	-219.235	-197.435	-205.976	-310.137	-221.014	-241.395	-480.785	-126.792	-334.925
557.458	43	50.3701	19.1966	64.5963	-75.3856	-63.7874	-21.8784	-15.901	-69.01	-46.5946	-68.4119	-77.7555	-98.5234	-72.4138	-126.355	-95.8983	-106.004	-125.956	-141.664	-158.883	-165.455	-165.07	-184.682	-204.043	-198.039	-211.323	-211.585	-201.629	-215.183	-222.026	-242.809	-197.522	-233.982	-212.569	-197.555	-200.942	-310.753	-223.513	-236.219	-477.293	-131.235	-329.219
570.73	44	50.2474	16.3471	58.0499	-82.0278	-64.116	-28.4629	-20.8677	-69.7852	-49.4727	-72.4381	-79.1031	-108.091	-81.4698	-133.266	-101.106	-112.036	-135.06	-150.681	-168.177	-175.038	-170.418	-193.385	-209.856	-196.931	-218.506	-210.106	-202.473	-227.916	-231.381	-251.687	-200.901	-236.667	-206.917	-198.648	-202.118	-315.242	-226.522	-229.584	-474.564	-135.067	-323.218
584.004	45	46.5363	19.6056	46.1985	-84.8496	-65.9858	-32.375	-30.4245	-73.4973	-56.5045	-76.0399	-82.1363	-117.12	-91.8668	-142.181	-113.538	-122.363	-146.301	-161.47	-180.131	-187.092	-180.563	-205.162	-216.609	-193.664	-226.829	-213.823	-206.932	-238.677	-240.079	-259.641	-205.026	-240.09	-206.292	-201.73	-205.528	-309.393	-229.876	-222.743	-472.475	-135.561	-319.1
597.277	46	47.9635	15.9257	38.775	-85.2642	-69.3747	-34.4854	-36.0572	-77.3488	-60.3971	-82.6103	-83.3497	-125.214	-100.415	-149.095	-122.176	-132.362	-156.533	-171.331	-191.584	-194.87	-190.363	-211.673	-222.3	-188.286	-228.968	-212.231	-207.252	-248.391	-249.556	-265.157	-202.873	-242.618	-206.121	-206.255	-211.875	-309.21	-223.931	-208.727	-472.066	-134.019	-317.297
610.549	47	47.3307	17.7557	28.5262	-84.6927	-72.7735	-36.8759	-42.5273	-85.4132	-68.3566	-90.9675	-88.6419	-134.821	-111.363	-160.075	-135.069	-146.841	-168.106	-182.308	-202.162	-201.363	-199.94	-218.121	-231.547	-184.826	-231.395	-219.491	-209.942	-252.748	-257.358	-268.897	-201.599	-244.721	-206.181	-207.871	-218.076	-302.069	-219.734	-194.79	-471.701	-131.255	-315.252
623.823	48	49.0047	12.9104	18.0248	-86.3314	-77.3479	-38.9302	-44.9319	-91.0141	-74.0361	-97.8756	-94.0577	-143.059	-120.33	-167.754	-143.931	-158.193	-177.617	-189.822	-208.712	-204.231	-208.994	-220.996	-243.527	-186.179	-230.729	-223.26	-208.233	-256.521	-266.008	-272.221	-196.003	-245.366	-206.118	-205.613	-226.535	-296.681	-213.567	-191.67	-471.254	-127.237	-314.278
637.095	49	48.1891	15.2518	10.3193	-87.6641	-81.3208	-43.7368	-51.815	-100.2	-84.5326	-104.34	-102.595	-150.589	-129.52	-175.761	-155.841	-173.655	-188.929	-198.26	-219.034	-206.264	-218.089	-223.968	-255.021	-187.544	-228.414	-231.487	-211.366	-256.344	-269.152	-273.386	-191.895	-244.398	-205.209	-201.433	-231.084	-286.507	-209.177	-183.374	-468.811	-123.218	-312.541
650.368	50	50.4627	10.4024	2.7256	-91.9616	-83.9407	-48.6536	-54.6816	-106.447	-91.618	-112.064	-108.911	-157.954	-137.372	-180.707	-162.007	-186.107	-197.031	-205.848	-226.936	-206.413	-221.009	-222.849	-266.823	-190.726	-226.866	-236.171	-213.722	-256.897	-274.302	-272.004	-185.371	-241.622	-205.556	-194.306	-232.85	-284.206	-204.938	-175.112	-466.075	-121.637	-310.406
663.64	51	49.0596	13.0202	-5.87583	-95.7858	-88.4548	-53.2235	-60.9371	-114.754	-100.911	-120.72	-119.468	-165.786	-145.286	-188.778	-170.506	-198.592	-205.526	-213.095	-234.299	-208.185	-222.643	-222.917	-275.707	-194.345	-228.625	-243.09	-216.453	-256.036	-271.757	-268.473	-185.138	-237.996	-203.148	-184.899	-230.31	-279.211	-204.831	-168.287	-463.746	-119.822	-306.371
676.914	52	48.2467	8.63816	-9.48937	-103.377	-92.2332	-57.279	-61.6107	-120.997	-104.841	-126.278	-127.448	-172.306	-151.878	-192.086	-176.152	-206.815	-212.905	-218.222	-242.466	-209.552	-225.36	-222.742	-280.328	-198.268	-229.964	-243.684	-216.863	-254.963	-268.709	-261.981	-182.57	-234.834	-201.605	-180.111	-221.969	-277.907	-201.416	-161.722	-461.815	-118.116	-303.233
690.187	53	44.8434	11.5244	-13.3813	-108.515	-96.6411	-62.1916	-67.8991	-131.802	-112.714	-133.376	-136.956	-180.37	-159.881	-197.625	-183.458	-216.022	-220.082	-223.943	-250.4	-211.555	-227.689	-223.081	-277.829	-199.695	-231.172	-244.105	-219.22	-250.739	-261.643	-253.352	-184.689	-232.839	-198.723	-178.488	-216.556	-277.408	-200.117	-155.522	-461.083	-117.012	-303.038
703.459	54	42.8291	7.58956	-12.4946	-115.261	-100.435	-65.8872	-68.3304	-137.516	-114.818	-141.356	-142.569	-186.178	-165.655	-201.767	-189.472	-218.987	-222.585	-228.761	-256.206	-214.469	-228.836	-222.361	-277.715	-202.434	-227.701	-240.584	-216.021	-248.169	-255.075	-245.238	-183.441	-230.53	-197.847	-178.281	-214.981	-280.677	-200.031	-153.882	-461.378	-117.661	-304.138
716.733	55	38.6345	9.37742	-8.59073	-119.492	-104.204	-73.7678	-74.9875	-146.782	-121.255	-148.024	-153.121	-192.977	-172.97	-207.636	-195.362	-222.039	-225.935	-232.921	-261.348	-216.895	-232.748	-221.921	-273.758	-202.858	-222.629	-237.531	-212.897	-244.127	-245.671	-240.334	-187.827	-230.255	-196.179	-177.543	-214.246	-281.911	-200.032	-151.518	-462.719	-119.36	-305.509
730.004	56	37.0554	1.537	-3.2278	-129.586	-106.705	-81.2939	-76.5422	-152.856	-124.798	-153.411	-160.537	-198.535	-180.202	-209.392	-200.952	-220.656	-225.955	-237.47	-267.145	-218.472	-236.339	-221.245	-272.007	-204.64	-217.68	-232.849	-209.205	-240.72	-240.712	-235.264	-189.885	-228.964	-198.049	-177.216	-215.129	-285.476	-199.007	-149.006	-462.327	-119.981	-306.58
743.278	57	34.3695	1.98375	-5.96086	-133.449	-112.254	-89.9669	-84.2545	-161.196	-135.982	-161.189	-170.264	-205.179	-188.776	-213.823	-205.842	-221.813	-223.923	-241.59	-269.961	-219.749	-237.551	-220.715	-268.474	-203.018	-212.325	-230.589	-206.923	-236.948	-236.234	-235.35	-195.508	-228.487	-199.184	-176.937	-221.977	-286.231	-201.967	-148.965	-459.923	-120.703	-307.425
756.55	58	34.138	-4.88514	-11.4123	-140.495	-118.428	-97.4971	-87.78	-165.071	-142.294	-168.256	-177.464	-209.539	-195.785	-217.107	-211.299	-220.078	-219.719	-245.236	-274.978	-219.837	-236.332	-220.362	-269.046	-206.447	-205.811	-226.24	-204.197	-235.535	-235.087	-236.748	-198.166	-226.518	-201.284	-175.886	-216.848	-287.762	-201.471	-149.578	-449.183	-122.321	-308.16
769.823	59	34.2091	-10.0341	-22.2914	-143.069	-125.059	-105.272	-96.3026	-170.625	-152.818	-174.319	-185.751	-214.766	-203.252	-219.396	-216.878	-220.924	-219.205	-248.494	-278.845	-219.396	-236.635	-219.586	-266.776	-208.893	-203.134	-224.037	-204.006	-234.477	-234.944	-239.164	-203.019	-225.78	-202.768	-172.688	-210.331	-287.182	-200.135	-148.891	-438.467	-122.463	-309.83
783.095	60	35.4379	-13.6388	-28.9343	-145.574	-129.684	-112.207	-103.406	-174.973	-162.305	-179.933	-191.19	-219.123	-208.289	-221.599	-221.151	-222.251	-218.994	-249.202	-281.058	-218.978	-232.069	-218.926	-263.494	-211.092	-202.662	-222.46	-205.099	-234.9	-235.531	-240.146	-206.512	-226.426	-203.72	-171.008	-205.367	-287.396	-201.274	-149.18	-426.902	-120.742	-313.788
796.369	61	37.2016	-16.0827	-32.8132	-145.973	-134.013	-116.968	-112.613	-179.56	-171.126	-186.499	-196.025	-223.87	-210.334	-224.225	-225.905	-224.876	-220.571	-250.765	-283.144	-218.962	-227.373	-217.954	-259.079	-211.122	-202.301	-220.927	-206.397	-235.006	-237.253	-240.238	-210.19	-226.71	-204.956	-171.294	-199.626	-288.255	-200.113	-149.672	-416.429	-120.94	-318.333
809.642	62	41.9453	-23.2484	-27.6061	-150.419	-137.537	-121.577	-119.162	-183.694	-174.939	-191.876	-200.147	-227.272	-209.32	-224.205	-231.365	-225.74	-222.187	-252.942	-283.024	-219.567	-222.117	-215.628	-256.738	-213.224	-200.989	-217.168	-207.237	-236.304	-240.531	-238.714	-214.276	-226.082	-207.145	-171.57	-193.85	-291.053	-197.766	-147.011	-408.327	-123.196	-325.951
822.914	63	43.0729	-23.802	-22.832	-154.377	-141.574	-130.134	-128.625	-190.412	-180.352	-197.921	-207.3	-231.827	-209.409	-224.733	-233.04	-227.19	-224.957	-253.439	-278.267	-219.156	-218.632	-213.42	-252.24	-210.745	-202.282	-218.18	-210.051	-237.606	-242.212	-239.614	-221.532	-229.373	-208.699	-172.213	-194.899	-293.571	-198.737	-143.88	-408.454	-124.388	-333.64
836.187	64	45.1599	-27.9392	-20.0927	-162.725	-147.93	-137.585	-135.693	-197.365	-183.967	-203.847	-212.439	-234.776	-207.055	-226.921	-235.733	-229.203	-226.355	-252.758	-270.321	-218.692	-213.703	-210.749	-250.287	-208.197	-201.344	-218.067	-210.081	-239.665	-242.818	-239.793	-227.114	-231.568	-210.599	-175.544	-196.901	-295.998	-198.599	-134.775	-408.989	-125.31	-342.448
849.459	65	44.7052	-31.4659	-23.0832	-173.428	-156.837	-144.117	-141.388	-203.181	-187.651	-208.925	-214.759	-237.17	-206.075	-228.415	-236.834	-230.146	-226.48	-253.615	-261.953	-217.113	-212.936	-208.444	-249.695	-207.067	-200.262	-218.02	-209.383	-241.058	-243.139	-242.24	-231.525	-232.71	-212.405	-179.027	-199.123	-296.373	-198.54	-125.85	-409.524	-128.491	-350.045
862.733	66	44.9359	-35.8309	-27.5	-182.308	-165.315	-151.022	-145.164	-208.396	-193.258	-212.649	-215.864	-237.468	-205.406	-229.927	-237.556	-231.552	-225.929	-249.911	-251.379	-214.871	-212.304	-205.144	-250.688	-207.238	-198.782	-218.482	-208.282	-242.218	-244.941	-245.014	-235.378	-234.491	-214.205	-179.781	-201.553	-296.678	-199.955	-124.572	-410.059	-134.455	-360.946
876.005	67	43.8805	-40.5042	-35.0796	-191.688	-172.176	-157.964	-149.27	-212.31	-197.385	-216.364	-214.328	-237.783	-206.09	-233.265	-238.119	-232.82	-219.737	-242.814	-243.211	-212.444	-212.976	-202.277	-251.561	-208.404	-201.147	-221.059	-205.276	-243.386	-244.945	-247.339	-236.872	-236.858	-215.237	-181.635	-203.843	-297.655	-200.977	-125.37	-410.234	-141.702	-370.979
889.278	68	41.224	-45.0614	-43.6486	-196.86	-179.04	-163.172	-153.996	-216.938	-201.392	-218.595	-212.616	-239.488	-207.018	-236.32	-237.91	-233.366	-213.435	-236.367	-237.338	-211.374	-213.46	-200.446	-252.996	-209.637	-202.566	-222.591	-203.723	-242.753	-244.231	-248.554	-238.572	-237.864	-216.632	-184.649	-205.809	-298.963	-201.763	-126.308	-410.614	-151.174	-383.035
902.552	69	35.9895	-52.9533	-50.2594	-202.54	-184.714	-168.729	-157.192	-222.677	-204.133	-222.391	-212.081	-241.299	-208.347	-239.254	-237.821	-231.81	-205.086	-230.16	-234.698	-210.724	-214.52	-198.557	-253.987	-210.042	-205.863	-222.443	-203.486	-242.416	-244.744	-248.512	-240.372	-237.944	-218.01	-186.938	-208.516	-301.76	-202.733	-135.714	-411.344	-162.302	-391.733
915.824	70	29.1896	-63.394	-55.5929	-205.896	-189.679	-175.871	-161.524	-227.379	-205.358	-225.869	-213.225	-243.053	-209.951	-241.909	-239.662	-229.761	-199.006	-224.007	-234.371	-210.677	-216.088	-198.36	-254.847	-211.619	-209.783	-225.329	-204.176	-241.603	-244.718	-247.807	-242.717	-238.989	-220.687	-189.414	-211.057	-304.726	-203.154	-144.057	-413.022	-174.319	-394.976
929.097	71	21.6684	-74.3157	-58.4957	-212.217	-194.731	-183.451	-166.65	-231.815	-203.356	-229.262	-214.792	-245.269	-212.492	-245.83	-242.119	-224.82	-192.799	-219.688	-235.691	-211.157	-216.184	-198.57	-257.439	-215.515	-213.073	-225.35	-205.395	-241.882	-243.774	-246.846	-245.08	-239.713	-223.01	-191.86	-213.703	-308.032	-203.416	-144.967	-416.518	-184.697	-394.329
942.369	72	11.0221	-79.6593	-63.0713	-218.087	-201.188	-192.019	-172.316	-236.554	-204.649	-231.601	-219.503	-248.746	-217.044	-248.064	-236.546	-219.328	-193.756	-219.045	-238.41	-211.187	-216.184	-201.645	-259.364	-219.239	-214.616	-226.311	-210.119	-241.959	-243.134	-249.61	-248.802	-242.578	-226.485	-194.253	-217.119	-309.83	-205.654	-144.147	-420.961	-193.419	-389.211
955.643	73	3.18451	-93.9908	-63.6001	-225.252	-207.575	-195.441	-174.194	-238.469	-203.697	-233.954	-221.432	-247.312	-220.927	-248.517	-234.289	-211.545	-195	-218.848	-243.441	-212.126	-216.864	-202.672	-263.201	-225.361	-213.36	-223.39	-210.121	-245.827	-244.261	-250.436	-249.256	-242.825	-230.371	-194.99	-220.566	-314.156	-204.354	-145.85	-427.322	-202.237	-382.662
968.914	74	-5.79446	-96.2474	-66.3476	-231.933	-212.89	-201.624	-179.634	-244.778	-207.899	-233.835	-225.833	-247.875	-227.168	-244.561	-227.863	-205.446	-198.518	-221.725	-247.814	-213.454	-218.136	-206.441	-262.829	-231.541	-214.784	-225.593	-213.224	-248.09	-243.697	-254.781	-251.976	-246.645	-233.922	-197.512	-224.569	-314.96	-206.781	-149.53	-434.755	-211.595	-378.821
982.188	75	-8.39741	-108.112	-65.9296	-238.439	-219.495	-199.14	-182.516	-250.51	-209.038	-234.118	-227.944	-244.922	-229.282	-240.569	-222.495	-199.952	-200.218	-223.996	-252.481	-215.675	-221.19	-206.925	-263.135	-238.664	-209.093	-221.995	-212.123	-251.882	-243.67	-256.137	-251.732	-248.002	-237.02	-199.386	-227.524	-318.544	-208.365	-154.146	-443.128	-223.657	-399.894
995.462	76	-15.5876	-105.324	-75.1843	-244.855	-226.558	-201.661	-192.469	-256.394	-214.432	-233.605	-232.835	-243.898	-232.389	-236.223	-214.024	-196.909	-202.519	-227.488	-254.818	-218.814	-225.946	-209.938	-261.096	-241.659	-206.825	-224.5	-214.08	-253.98	-242.929	-262.164	-252.93	-251.601	-240.421	-203.11	-233.023	-319.659	-213.838	-159.893	-449.682	-237.18	-421.984
1008.73	77	-20.4056	-112.577	-81.2123	-249.185	-231.825	-200.428	-201.496	-260.274	-215.154	-233.592	-235.063	-239.848	-231.869	-231.209	-213.983	-194.125	-204.475	-230.147	-257.211	-222.319	-230.516	-210.267	-260.568	-242.656	-200.746	-223.369	-212.117	-257.031	-245.777	-264.852	-255.163	-251.748	-243.486	-205.651	-238.227	-322.885	-213.185	-165.798	-465.791	-251.694	-450.746
1022.01	78	-21.6775	-111.069	-88.2503	-256.283	-235.136	-203.929	-208.836	-263.922	-218.772	-234.783	-238.669	-237.097	-229.493	-226.961	-213.461	-195.637	-207.234	-232.809	-260.993	-225.679	-233.532	-211.631	-259.04	-241.812	-198.416	-224.523	-212.281	-260.283	-248.133	-271.371	-259.519	-255.072	-246.811	-209.019	-243.579	-324.072	-213.764	-172.85	-479.777	-266.356	-480.581
1035.28	79	-22.2073	-109.766	-94.2407	-261.181	-240.449	-206.566	-213.339	-261.825	-220.827	-236.206	-241.849	-237.756	-226.552	-227.014	-213.979	-197.453	-209.419	-234.399	-265.336	-228.498	-235.039	-212.209	-260.863	-240.548	-197.67	-226.091	-214.668	-262.892	-251.638	-279.294	-264.532	-258.868	-250.312	-214.027	-249.891	-326.519	-214.161	-180.46	-492.489	-282.475	-509.74
1048.55	80	-25.5147	-101.813	-103.539	-267.376	-243.895	-213.998	-216.793	-260.631	-224.444	-237.252	-245.986	-241.875	-226.386	-226.946	-213.911	-200.413	-211.766	-236.644	-269.084	-230.889	-238.301	-214.249	-263.251	-237.64	-202.341	-232.011	-219.602	-266.558	-256.209	-289.645	-273.869	-263.254	-255.034	-220.865	-258.291	-327.624	-214.591	-187.887	-505.942	-294.553	-518.858
1061.82	81	-26.433	-109.379	-104.656	-271.345	-246.923	-214.106	-215.502	-260.058	-225.344	-239.705	-248.71	-244.449	-223.678	-226.058	-216.019	-201.969	-213.98	-237.168	-272.754	-233.248	-240.849	-213.932	-266.725	-237.416	-203.805	-233.434	-221.642	-272.304	-260.398	-297.532	-284.818	-266.723	-260.039	-226.74	-264	-331.945	-210.607	-199.041	-520.47	-303.787	-528.443
1075.1	82	-27.5317	-107.089	-107.916	-276.998	-251.04	-217.927	-212.075	-262.406	-229.672	-241.919	-253.012	-248.25	-223.409	-226.332	-216.628	-205.667	-216.442	-239.304	-275.386	-235.594	-243.208	-213.442	-269.676	-238.28	-211.328	-238.061	-227.873	-276.118	-262.587	-306.04	-294.771	-273.721	-266.117	-234.368	-271.748	-336.096	-216.493	-210.036	-529.837	-314.385	-535.402
1088.37	83	-29.1802	-113.917	-106.394	-283.128	-254.433	-217.996	-213.259	-262.884	-231.769	-243.949	-255.489	-252.678	-222.566	-226.39	-217.805	-207.808	-217.643	-241.164	-275.663	-238.95	-247.451	-211.93	-273.351	-241.057	-217.096	-241.454	-232.835	-279.217	-265.297	-312.985	-305.49	-278.304	-272.112	-240.012	-280.044	-340.212	-219.443	-217.546	-542.619	-327.093	-543.691
1101.64	84	-29.5028	-124.78	-104.561	-289.122	-255.788	-216.16	-215.144	-262.758	-233.336	-246.261	-255.301	-252.432	-221.441	-225.543	-220.915	-208.447	-218.31	-241.154	-274.275	-242.747	-251.867	-211.313	-278.428	-245.405	-220.029	-242.189	-234.87	-284.146	-268.475	-316.969	-315.792	-281.957	-279.083	-243.646	-287.049	-346.226	-221.584	-219.999	-563.38	-336.79	-561.401
1114.92	85	-32.3802	-129.506	-108.136	-293.271	-257.596	-217.443	-216.363	-264.335	-237.451	-248.1	-255.852	-253.526	-221.557	-225.22	-223.321	-208.692	-219.88	-242.778	-273.049	-246.794	-253.388	-213.745	-283.243	-248.62	-224.196	-242.918	-238.291	-285.438	-270.997	-319.109	-323.061	-286.982	-285.928	-246.541	-293.461	-353.735	-228.143	-224.866	-584.196	-348.887	-580.745
1128.19	86	-33.8587	-133.794	-109.135	-295.028	-258.773	-220.058	-218.64	-264.7	-241.899	-248.685	-254.138	-255.573	-221.086	-224.651	-225.585	-209.298	-222.757	-245.082	-273.864	-251.026	-254.52	-216.241	-289.063	-252.307	-228.255	-246.167	-242.202	-287.125	-275.704	-322.951	-331.019	-291.932	-293.402	-248.879	-300.938	-363.018	-236	-231.597	-604.513	-366.706	-598.605
1141.46	87	-35.9572	-135.894	-111.94	-295.399	-259.497	-221.054	-215.431	-264.953	-243.261	-247.478	-253.343	-257.944	-220.975	-224.45	-226.816	-209.269	-226.335	-248.201	-274.445	-255.216	-255.768	-221.579	-293.414	-255.264	-230.398	-250.541	-245.349	-289.077	-279.658	-326.316	-338.707	-294.802	-299.163	-252.709	-306.936	-372.346	-244.595	-238.939	-624.823	-384.547	-617.305
1154.73	88	-37.2765	-136.263	-115.61	-292.634	-260.616	-222.769	-210.981	-265.496	-242.673	-245.293	-252.433	-259.352	-219.637	-222.199	-228.75	-209.613	-230.83	-251.682	-275.668	-258.368	-256.972	-228.221	-297.921	-257.602	-233.252	-255.061	-250.177	-291.281	-284.988	-332.567	-347.475	-299.318	-303.937	-257.397	-317.197	-384.623	-254.552	-249.367	-648.065	-401.539	-628.347
1168.01	89	-39.4393	-136.91	-118.376	-291.167	-260.276	-224.387	-207.354	-268.378	-240.869	-243.127	-251.36	-260.814	-219.144	-219.669	-228.947	-209.899	-234.062	-255.719	-277.834	-261.575	-258.824	-231.899	-300.899	-258.915	-236.172	-260.66	-253.943	-292.959	-290.345	-339.85	-354.275	-302.845	-305.767	-262.967	-325.421	-394.714	-262.484	-263.029	-664.361	-419.807	-632.296
1181.28	90	-38.7507	-141.382	-115.608	-290.523	-260.106	-222.854	-204.857	-268.305	-238.149	-241.542	-250.12	-260.696	-216.981	-218.088	-229.867	-210.085	-236.651	-256.92	-278.971	-263.165	-258.66	-232.634	-303.451	-260.774	-236.453	-262.782	-254.864	-295.233	-293.979	-344.79	-359.127	-304.007	-307.052	-264.98	-329.682	-401.817	-264.887	-272.148	-672.451	-431.217	-633.145
1194.55	91	-39.0418	-137.706	-118.018	-289.799	-260.288	-223.335	-198.822	-270.247	-235.089	-239.364	-251.246	-260.108	-217.607	-216.963	-229.398	-211.047	-238.494	-260.022	-279.413	-264.02	-259.64	-235.041	-303.038	-260.722	-238.359	-265.48	-257.458	-296.219	-296.803	-348.841	-362.15	-305.463	-306.137	-269.361	-335.429	-406.119	-270.659	-275.688	-684.973	-440.261	-634.561
	92
	93
	94
	95
	96
	97
	98
	99
	100
	101
	102
	103
	104
	105
	106
	107
	108
	109
	110
	111
	112
	113
	114
	115
	116
	117
	118
	119
	120
	121
	122
	123

## Sheet: Mecopoda elongata female
Amplitude Data (m)		Frequency (kHz)
Position on CA (µm)	Index Point	2	2.5	3	3.5	4	4.5	5	5.5	6	6.5	7	7.5	8	8.5	9	9.5	10	10.5	11	11.5	12	12.5	13	13.5	14	14.5	15	15.5	16	16.5	17	17.5	18	18.5	19	19.5	20	30	40	50	60
0	1	1.64978e-09	3.6702e-09	1.30664e-09	1.80679e-09	1.01547e-09	9.54736e-10	1.05602e-09	1.83195e-09	2.18251e-09	1.75635e-09	1.54675e-09	1.66655e-09	2.35215e-09	2.56219e-09	2.16348e-09	1.17416e-09	7.29434e-10	9.34412e-10	6.80016e-10	1.69655e-09	1.44176e-09	3.27886e-09	1.40406e-09	1.42502e-09	1.56149e-09	1.14785e-09	1.57626e-09	1.10909e-09	8.00163e-10	1.25947e-09	8.05053e-10	7.29029e-10	5.9508e-10	6.85245e-10	6.335e-10	1.03384e-09	7.03587e-10	5.93445e-10	1.22676e-10	1.69908e-10	9.8282e-11
13.2742	2	1.74333e-09	3.90981e-09	1.30565e-09	1.87232e-09	1.0727e-09	9.74083e-10	1.06101e-09	1.85791e-09	2.39737e-09	1.69022e-09	1.64063e-09	1.7359e-09	1.94778e-09	2.43144e-09	1.78847e-09	1.02148e-09	6.68675e-10	8.499e-10	7.23247e-10	1.69372e-09	1.46301e-09	3.29956e-09	1.48133e-09	1.49498e-09	1.63576e-09	9.32254e-10	1.54018e-09	8.77505e-10	7.48184e-10	7.52678e-10	5.59351e-10	6.24931e-10	4.85847e-10	6.30673e-10	5.47811e-10	9.43809e-10	5.68401e-10	6.27177e-10	1.45921e-10	1.78163e-10	8.80849e-11
26.5458	3	1.74709e-09	3.91187e-09	1.32905e-09	1.87528e-09	1.09283e-09	9.92454e-10	1.05956e-09	1.89415e-09	2.40952e-09	1.75131e-09	1.66563e-09	1.7224e-09	2.13117e-09	2.46288e-09	1.94752e-09	1.11368e-09	7.06012e-10	9.07991e-10	7.09128e-10	1.73689e-09	1.5081e-09	3.36508e-09	1.48024e-09	1.48351e-09	1.61849e-09	1.03598e-09	1.60596e-09	1.00155e-09	7.96312e-10	9.21612e-10	6.43733e-10	6.94336e-10	5.4217e-10	6.74715e-10	6.34899e-10	1.03456e-09	6.50815e-10	6.23533e-10	1.62544e-10	1.82536e-10	9.38191e-11
39.8187	4	1.81255e-09	4.0606e-09	1.37043e-09	1.91337e-09	1.1411e-09	1.01708e-09	1.06716e-09	1.95808e-09	2.5436e-09	1.74819e-09	1.7523e-09	1.76699e-09	2.04709e-09	2.43798e-09	1.83718e-09	1.07542e-09	7.08829e-10	9.02284e-10	7.31185e-10	1.78545e-09	1.53508e-09	3.42085e-09	1.52861e-09	1.52846e-09	1.67158e-09	9.7532e-10	1.63061e-09	9.32664e-10	7.93084e-10	7.60911e-10	5.73321e-10	6.73802e-10	5.04194e-10	6.78439e-10	6.45074e-10	1.03661e-09	6.12349e-10	6.43796e-10	1.90767e-10	1.85448e-10	9.04713e-11
53.091	5	1.82748e-09	4.00912e-09	1.42362e-09	1.93507e-09	1.16848e-09	1.04892e-09	1.07454e-09	2.00446e-09	2.55886e-09	1.78137e-09	1.79169e-09	1.77214e-09	2.16615e-09	2.49445e-09	1.97546e-09	1.16833e-09	7.52402e-10	9.43275e-10	7.27388e-10	1.85818e-09	1.59488e-09	3.52032e-09	1.55569e-09	1.52906e-09	1.69224e-09	1.08536e-09	1.71433e-09	1.05593e-09	8.55783e-10	8.27465e-10	6.46663e-10	7.37528e-10	5.53489e-10	7.18917e-10	7.15932e-10	1.14664e-09	6.76202e-10	6.6135e-10	2.13997e-10	1.96821e-10	9.7377e-11
66.3645	6	1.91352e-09	4.17866e-09	1.5175e-09	2.01991e-09	1.22956e-09	1.11765e-09	1.08758e-09	2.10681e-09	2.74151e-09	1.79524e-09	1.91134e-09	1.84567e-09	2.08243e-09	2.51915e-09	1.87456e-09	1.15414e-09	7.82418e-10	9.63663e-10	7.56619e-10	1.97056e-09	1.69524e-09	3.67348e-09	1.64825e-09	1.59337e-09	1.79375e-09	1.04848e-09	1.80027e-09	9.90124e-10	8.85027e-10	6.40637e-10	5.67867e-10	7.35757e-10	5.21986e-10	7.35748e-10	7.63758e-10	1.20024e-09	6.48113e-10	7.1634e-10	2.54087e-10	2.24271e-10	9.98842e-11
79.6368	7	1.93227e-09	4.21895e-09	1.61419e-09	2.06687e-09	1.24941e-09	1.18963e-09	1.11494e-09	2.21007e-09	2.79188e-09	1.8758e-09	1.97961e-09	1.86976e-09	2.34878e-09	2.67229e-09	2.15016e-09	1.31486e-09	8.71664e-10	1.07085e-09	7.58904e-10	2.12513e-09	1.82921e-09	3.88013e-09	1.703e-09	1.65215e-09	1.87212e-09	1.24043e-09	1.97341e-09	1.24022e-09	1.01547e-09	8.43642e-10	7.26876e-10	8.63166e-10	6.31268e-10	8.32825e-10	8.98525e-10	1.39305e-09	7.98165e-10	7.82239e-10	2.74642e-10	2.64835e-10	1.16345e-10
92.9098	8	2.00699e-09	4.45638e-09	1.71448e-09	2.1431e-09	1.25646e-09	1.27357e-09	1.14184e-09	2.31685e-09	2.99785e-09	1.88829e-09	2.05294e-09	1.95662e-09	2.25825e-09	2.77161e-09	2.06473e-09	1.29979e-09	9.08801e-10	1.1149e-09	8.01247e-10	2.2708e-09	1.97132e-09	4.08097e-09	1.82008e-09	1.77836e-09	2.04398e-09	1.21407e-09	2.07867e-09	1.17871e-09	1.06528e-09	6.67908e-10	6.63487e-10	8.59118e-10	6.13042e-10	8.55218e-10	9.14972e-10	1.46415e-09	7.9781e-10	9.05039e-10	2.95112e-10	3.31064e-10	1.21483e-10
106.183	9	2.0012e-09	4.51758e-09	1.79146e-09	2.16353e-09	1.24578e-09	1.35447e-09	1.1792e-09	2.41139e-09	3.05424e-09	1.99435e-09	2.07074e-09	1.97735e-09	2.50446e-09	2.97021e-09	2.3703e-09	1.4727e-09	1.00505e-09	1.24106e-09	8.14839e-10	2.43771e-09	2.14918e-09	4.32822e-09	1.88859e-09	1.87433e-09	2.15815e-09	1.43627e-09	2.22272e-09	1.46093e-09	1.22238e-09	9.16489e-10	8.50141e-10	1.00984e-09	7.59725e-10	9.7695e-10	1.07416e-09	1.70213e-09	1.00292e-09	1.01865e-09	3.0368e-10	4.1259e-10	1.46755e-10
119.456	10	2.06362e-09	4.83824e-09	1.87751e-09	2.19088e-09	1.25505e-09	1.43568e-09	1.2114e-09	2.53173e-09	3.29117e-09	2.0454e-09	2.11456e-09	2.07432e-09	2.42653e-09	3.0638e-09	2.26604e-09	1.42905e-09	1.04072e-09	1.31019e-09	8.75136e-10	2.58103e-09	2.28045e-09	4.53849e-09	1.99953e-09	2.06857e-09	2.36578e-09	1.37992e-09	2.30696e-09	1.36424e-09	1.26167e-09	7.92045e-10	7.80092e-10	1.00911e-09	7.59583e-10	1.00239e-09	1.0603e-09	1.76121e-09	1.02053e-09	1.16296e-09	3.24912e-10	5.03908e-10	1.57808e-10
132.729	11	2.06603e-09	4.84891e-09	1.92801e-09	2.18861e-09	1.27535e-09	1.50115e-09	1.25073e-09	2.60727e-09	3.32249e-09	2.19741e-09	2.11605e-09	2.11449e-09	2.69154e-09	3.25876e-09	2.59876e-09	1.61591e-09	1.1409e-09	1.44557e-09	8.94449e-10	2.76631e-09	2.45001e-09	4.83156e-09	2.05964e-09	2.21546e-09	2.49704e-09	1.64416e-09	2.47578e-09	1.72198e-09	1.4264e-09	1.0738e-09	1.01977e-09	1.1987e-09	9.23064e-10	1.16116e-09	1.23296e-09	2.06707e-09	1.29332e-09	1.26795e-09	3.46e-10	6.03121e-10	1.97979e-10
146	12	2.15536e-09	5.00939e-09	2.02972e-09	2.22151e-09	1.34217e-09	1.58471e-09	1.27317e-09	2.71071e-09	3.49569e-09	2.30101e-09	2.1403e-09	2.23497e-09	2.60615e-09	3.33258e-09	2.47869e-09	1.5871e-09	1.18262e-09	1.51366e-09	9.50018e-10	2.93499e-09	2.58524e-09	5.08442e-09	2.1749e-09	2.44183e-09	2.70242e-09	1.58268e-09	2.57061e-09	1.58588e-09	1.43915e-09	9.38147e-10	9.40754e-10	1.20482e-09	9.11286e-10	1.22169e-09	1.29442e-09	2.20088e-09	1.28048e-09	1.36994e-09	3.96137e-10	7.11171e-10	2.23307e-10
159.274	13	2.16533e-09	4.90881e-09	2.09372e-09	2.25099e-09	1.42317e-09	1.64933e-09	1.31797e-09	2.80511e-09	3.46811e-09	2.50091e-09	2.18341e-09	2.31157e-09	2.90795e-09	3.5583e-09	2.8886e-09	1.80929e-09	1.29838e-09	1.64756e-09	9.58457e-10	3.14851e-09	2.77791e-09	5.46498e-09	2.23931e-09	2.62216e-09	2.83076e-09	1.85854e-09	2.85738e-09	1.99346e-09	1.63643e-09	1.2908e-09	1.23996e-09	1.4373e-09	1.11893e-09	1.44997e-09	1.56184e-09	2.57484e-09	1.64162e-09	1.43101e-09	4.54879e-10	7.92802e-10	2.79608e-10
172.547	14	2.27603e-09	4.96988e-09	2.21297e-09	2.34207e-09	1.49654e-09	1.72553e-09	1.33856e-09	2.88927e-09	3.59112e-09	2.62058e-09	2.21815e-09	2.43433e-09	2.83224e-09	3.65472e-09	2.7365e-09	1.79631e-09	1.3427e-09	1.72544e-09	1.01051e-09	3.33601e-09	2.8931e-09	5.71729e-09	2.31763e-09	2.85506e-09	3.08619e-09	1.77707e-09	3.04361e-09	1.85146e-09	1.64555e-09	1.12173e-09	1.15582e-09	1.43145e-09	1.07811e-09	1.51755e-09	1.6707e-09	2.64551e-09	1.59575e-09	1.53018e-09	5.72339e-10	8.82474e-10	3.03775e-10
185.82	15	2.28309e-09	4.79214e-09	2.26253e-09	2.41985e-09	1.56326e-09	1.78479e-09	1.39818e-09	2.99283e-09	3.56101e-09	2.81952e-09	2.29112e-09	2.50501e-09	3.18882e-09	3.92426e-09	3.14202e-09	2.05975e-09	1.47275e-09	1.88318e-09	1.02019e-09	3.56354e-09	3.10747e-09	6.141e-09	2.39958e-09	3.02237e-09	3.28316e-09	2.14873e-09	3.32808e-09	2.36949e-09	1.8832e-09	1.50618e-09	1.50347e-09	1.67114e-09	1.28317e-09	1.75343e-09	2.0608e-09	3.11382e-09	2.07992e-09	1.61912e-09	6.86648e-10	9.33121e-10	3.60818e-10
199.093	16	2.38629e-09	4.87927e-09	2.38621e-09	2.52693e-09	1.65307e-09	1.84284e-09	1.44969e-09	3.13736e-09	3.73318e-09	2.9443e-09	2.38204e-09	2.58123e-09	3.125e-09	4.00428e-09	2.9813e-09	2.04789e-09	1.51448e-09	1.98493e-09	1.09546e-09	3.71835e-09	3.20334e-09	6.43066e-09	2.52092e-09	3.27243e-09	3.68103e-09	2.032e-09	3.54693e-09	2.17807e-09	1.90578e-09	1.31462e-09	1.39251e-09	1.65171e-09	1.22957e-09	1.75957e-09	2.08479e-09	3.04073e-09	2.06953e-09	1.86273e-09	8.60352e-10	9.59397e-10	3.59279e-10
212.365	17	2.42946e-09	4.84063e-09	2.40949e-09	2.59325e-09	1.70958e-09	1.85234e-09	1.51106e-09	3.26851e-09	3.82643e-09	3.12732e-09	2.5643e-09	2.65719e-09	3.52302e-09	4.30899e-09	3.34542e-09	2.25348e-09	1.64966e-09	2.19971e-09	1.13861e-09	3.96504e-09	3.37346e-09	6.86951e-09	2.66295e-09	3.40592e-09	3.98517e-09	2.3874e-09	3.93027e-09	2.81053e-09	2.13636e-09	1.72526e-09	1.6532e-09	1.87834e-09	1.31329e-09	1.99041e-09	2.28956e-09	3.42793e-09	2.39502e-09	2.08478e-09	9.88491e-10	9.32068e-10	3.9308e-10
225.639	18	2.53788e-09	4.89638e-09	2.44662e-09	2.66099e-09	1.78584e-09	1.90631e-09	1.57192e-09	3.42604e-09	3.98188e-09	3.27642e-09	2.64475e-09	2.69679e-09	3.44346e-09	4.28796e-09	3.24182e-09	2.31463e-09	1.71057e-09	2.32721e-09	1.20347e-09	4.15572e-09	3.59541e-09	7.24797e-09	2.8226e-09	3.67587e-09	4.47133e-09	2.39201e-09	4.12989e-09	2.75047e-09	2.28406e-09	1.64885e-09	1.78128e-09	1.9365e-09	1.39024e-09	2.17009e-09	2.51634e-09	3.61073e-09	2.75406e-09	2.44392e-09	1.13772e-09	8.80948e-10	3.56788e-10
238.91	19	2.56719e-09	4.92187e-09	2.44136e-09	2.71237e-09	1.83918e-09	1.89601e-09	1.62305e-09	3.58189e-09	4.10091e-09	3.4645e-09	2.87726e-09	2.79897e-09	3.84892e-09	4.51589e-09	3.65084e-09	2.5282e-09	1.8939e-09	2.56577e-09	1.25363e-09	4.4818e-09	3.90468e-09	7.91433e-09	3.09511e-09	3.89186e-09	4.84836e-09	2.8882e-09	4.62708e-09	3.45228e-09	2.60677e-09	2.17523e-09	2.12512e-09	2.24426e-09	1.55918e-09	2.58016e-09	2.72274e-09	4.21829e-09	3.19554e-09	2.74091e-09	1.16235e-09	7.90351e-10	3.76016e-10
252.184	20	2.66057e-09	5.06282e-09	2.46605e-09	2.77936e-09	1.88254e-09	1.93878e-09	1.64773e-09	3.70176e-09	4.14405e-09	3.59441e-09	2.96104e-09	2.85471e-09	3.69715e-09	4.44816e-09	3.59948e-09	2.59043e-09	1.95604e-09	2.70512e-09	1.31498e-09	4.75342e-09	4.30376e-09	8.35113e-09	3.27661e-09	4.17843e-09	5.20479e-09	2.89288e-09	4.85931e-09	3.42825e-09	2.86351e-09	2.16547e-09	2.31734e-09	2.37502e-09	1.74645e-09	2.9537e-09	2.94994e-09	4.53201e-09	3.52567e-09	3.03005e-09	1.1748e-09	6.87804e-10	3.16159e-10
265.456	21	2.69355e-09	5.10013e-09	2.42965e-09	2.8443e-09	1.86742e-09	1.93653e-09	1.68495e-09	3.78975e-09	4.19887e-09	3.73974e-09	3.1444e-09	2.97304e-09	4.07156e-09	4.66981e-09	4.01929e-09	2.82327e-09	2.16099e-09	2.98201e-09	1.35868e-09	5.16265e-09	4.74133e-09	9.00571e-09	3.52401e-09	4.406e-09	5.27621e-09	3.54981e-09	5.30792e-09	4.43271e-09	3.30323e-09	2.81348e-09	2.7256e-09	2.78193e-09	1.98138e-09	3.52178e-09	3.52609e-09	5.31021e-09	4.09118e-09	3.17125e-09	1.10122e-09	5.98446e-10	3.48313e-10
278.729	22	2.7063e-09	5.16209e-09	2.44026e-09	2.93519e-09	1.87183e-09	2.01773e-09	1.71427e-09	3.86382e-09	4.13758e-09	3.8644e-09	3.11907e-09	3.01156e-09	3.88054e-09	4.58017e-09	4.13455e-09	2.99843e-09	2.25872e-09	3.13023e-09	1.42919e-09	5.50654e-09	5.23898e-09	9.56907e-09	3.64243e-09	4.79454e-09	5.50899e-09	3.72567e-09	5.4944e-09	4.42134e-09	3.73294e-09	2.87761e-09	3.10712e-09	3.03792e-09	2.42446e-09	4.04394e-09	4.35906e-09	5.84984e-09	4.79859e-09	3.4841e-09	1.06791e-09	5.01268e-10	2.85251e-10
292.003	23	2.73206e-09	5.24275e-09	2.44134e-09	3.03135e-09	1.84482e-09	2.01273e-09	1.73587e-09	3.87978e-09	4.21329e-09	3.98013e-09	3.36086e-09	3.15726e-09	4.28281e-09	4.99472e-09	4.67423e-09	3.21669e-09	2.50866e-09	3.5001e-09	1.54449e-09	6.02753e-09	5.60052e-09	1.04556e-08	3.85607e-09	5.0574e-09	5.49345e-09	4.52332e-09	6.18109e-09	5.56066e-09	4.21257e-09	3.50301e-09	3.37784e-09	3.60689e-09	2.59396e-09	4.68008e-09	5.11225e-09	6.5571e-09	4.93517e-09	3.73348e-09	1.00389e-09	4.49987e-10	3.39981e-10
305.275	24	2.73081e-09	5.26028e-09	2.41642e-09	3.13176e-09	1.84192e-09	2.12096e-09	1.7723e-09	3.91042e-09	4.25627e-09	4.08862e-09	3.2974e-09	3.20756e-09	4.09167e-09	5.00488e-09	4.81003e-09	3.43687e-09	2.63253e-09	3.64183e-09	1.68172e-09	6.51203e-09	5.97123e-09	1.10542e-08	3.98489e-09	5.49923e-09	5.8959e-09	4.78307e-09	6.41841e-09	5.69708e-09	4.76699e-09	3.54402e-09	3.83018e-09	3.91894e-09	3.07526e-09	5.30538e-09	6.29194e-09	7.36361e-09	5.78124e-09	4.217e-09	1.00428e-09	3.82475e-10	2.79937e-10
318.548	25	2.72392e-09	5.32115e-09	2.40815e-09	3.23939e-09	1.83881e-09	2.1248e-09	1.8217e-09	3.95537e-09	4.40903e-09	4.20127e-09	3.53432e-09	3.38602e-09	4.64099e-09	5.52286e-09	5.47468e-09	3.71801e-09	3.001e-09	4.06179e-09	1.8845e-09	7.32126e-09	6.36302e-09	1.23451e-08	4.4825e-09	5.93154e-09	6.76944e-09	5.90052e-09	7.42162e-09	7.10757e-09	5.37309e-09	4.27406e-09	4.15798e-09	4.58756e-09	3.22371e-09	6.0716e-09	7.30752e-09	8.35503e-09	5.9724e-09	4.55913e-09	9.45467e-10	3.78271e-10	3.58323e-10
331.82	26	2.68006e-09	5.38359e-09	2.41468e-09	3.29027e-09	1.84907e-09	2.2457e-09	1.84812e-09	4.07722e-09	4.41418e-09	4.40155e-09	3.50124e-09	3.49268e-09	4.48306e-09	5.61724e-09	5.64969e-09	3.94217e-09	3.18712e-09	4.20123e-09	2.10549e-09	8.07909e-09	7.10552e-09	1.34416e-08	4.84313e-09	6.53592e-09	8.03679e-09	6.26298e-09	7.93327e-09	7.17604e-09	6.08398e-09	4.343e-09	4.75305e-09	4.94341e-09	3.78639e-09	6.71445e-09	8.37416e-09	9.41966e-09	6.73071e-09	4.91478e-09	8.7221e-10	3.25263e-10	2.81829e-10
345.094	27	2.65207e-09	5.41187e-09	2.44704e-09	3.30538e-09	1.85474e-09	2.25103e-09	1.90815e-09	4.19507e-09	4.58571e-09	4.65198e-09	3.83911e-09	3.75122e-09	5.18985e-09	6.3129e-09	6.45446e-09	4.24248e-09	3.56371e-09	4.69637e-09	2.35368e-09	9.23041e-09	7.77394e-09	1.51055e-08	5.56259e-09	7.21514e-09	9.56907e-09	7.61776e-09	9.46309e-09	9.22065e-09	6.81604e-09	5.2063e-09	5.13374e-09	5.59162e-09	3.86057e-09	7.31949e-09	9.11189e-09	1.04327e-08	6.72088e-09	4.89834e-09	7.41248e-10	3.43732e-10	3.70834e-10
358.366	28	2.59355e-09	5.38945e-09	2.50809e-09	3.28693e-09	1.88217e-09	2.37119e-09	1.97532e-09	4.3624e-09	4.55602e-09	5.02308e-09	3.82857e-09	3.88589e-09	5.09095e-09	6.50996e-09	6.64112e-09	4.47116e-09	3.77865e-09	4.8099e-09	2.56049e-09	1.02276e-08	8.84457e-09	1.67704e-08	6.03399e-09	8.33418e-09	1.13812e-08	7.95444e-09	1.02028e-08	9.20932e-09	7.54768e-09	5.27952e-09	5.74728e-09	5.77017e-09	4.42022e-09	7.56489e-09	9.9483e-09	1.11629e-08	7.36544e-09	4.755e-09	5.96394e-10	2.85975e-10	2.78995e-10
371.639	29	2.5657e-09	5.47026e-09	2.60519e-09	3.26705e-09	1.90534e-09	2.41042e-09	2.06171e-09	4.50324e-09	4.64892e-09	5.4427e-09	4.33383e-09	4.14897e-09	5.94958e-09	7.53765e-09	7.90234e-09	4.88331e-09	4.2338e-09	5.49756e-09	2.80213e-09	1.1522e-08	1.00266e-08	1.92624e-08	6.75109e-09	9.42959e-09	1.30367e-08	9.63216e-09	1.21164e-08	1.08881e-08	8.27894e-09	6.307e-09	6.22703e-09	6.35562e-09	4.44935e-09	7.93837e-09	1.03495e-08	1.16139e-08	6.87992e-09	4.29106e-09	4.47958e-10	3.06334e-10	3.7489e-10
384.911	30	2.602e-09	5.62164e-09	2.71871e-09	3.29156e-09	1.97202e-09	2.59043e-09	2.12952e-09	4.67796e-09	4.82421e-09	5.8337e-09	4.51634e-09	4.37067e-09	5.76281e-09	7.99962e-09	8.12272e-09	4.95258e-09	4.379e-09	5.73855e-09	3.0305e-09	1.2341e-08	1.11071e-08	2.1328e-08	7.00688e-09	1.08871e-08	1.44633e-08	9.45334e-09	1.30924e-08	1.0323e-08	8.59165e-09	5.87648e-09	6.16723e-09	6.11028e-09	4.45138e-09	7.70242e-09	1.05518e-08	1.144e-08	6.4348e-09	3.85991e-09	3.49871e-10	2.40453e-10	2.70652e-10
398.184	31	2.56839e-09	5.5817e-09	2.74266e-09	3.30236e-09	1.99001e-09	2.66563e-09	2.23524e-09	4.74665e-09	5.0839e-09	6.15806e-09	5.03925e-09	4.69179e-09	6.86422e-09	9.091e-09	9.83419e-09	5.67708e-09	4.91794e-09	6.56064e-09	3.20379e-09	1.35267e-08	1.24328e-08	2.43097e-08	7.64191e-09	1.21783e-08	1.53431e-08	1.15297e-08	1.45348e-08	1.18715e-08	9.4186e-09	7.2229e-09	7.00707e-09	6.54816e-09	4.73618e-09	8.09132e-09	1.09443e-08	1.15492e-08	6.45938e-09	3.27258e-09	2.92426e-10	2.68684e-10	3.75735e-10
411.458	32	2.64193e-09	5.83694e-09	2.80691e-09	3.48555e-09	2.0216e-09	2.87727e-09	2.31681e-09	4.89856e-09	5.4079e-09	6.45757e-09	5.24208e-09	5.01735e-09	6.73771e-09	9.74983e-09	1.02168e-08	5.79152e-09	5.15729e-09	6.82481e-09	3.52525e-09	1.42505e-08	1.36637e-08	2.65812e-08	7.93531e-09	1.33887e-08	1.63745e-08	1.13896e-08	1.45459e-08	1.07116e-08	9.52827e-09	6.69954e-09	6.86773e-09	6.16785e-09	4.668e-09	7.84195e-09	1.07187e-08	1.08952e-08	5.95535e-09	2.77861e-09	2.74384e-10	2.05876e-10	2.66963e-10
424.73	33	2.61663e-09	5.84357e-09	2.77681e-09	3.61827e-09	2.01454e-09	2.96445e-09	2.40471e-09	4.99484e-09	5.9773e-09	6.8107e-09	5.79934e-09	5.54454e-09	8.17891e-09	1.11341e-08	1.21509e-08	6.62252e-09	5.87635e-09	7.67842e-09	3.81315e-09	1.56518e-08	1.5007e-08	2.94728e-08	8.61003e-09	1.41287e-08	1.64272e-08	1.35093e-08	1.5593e-08	1.20508e-08	1.00346e-08	7.89557e-09	7.60646e-09	6.4029e-09	4.84498e-09	8.13884e-09	1.04787e-08	1.0552e-08	5.76657e-09	2.30573e-09	2.68693e-10	2.53128e-10	3.72341e-10
438.003	34	2.66637e-09	6.04959e-09	2.79526e-09	3.89039e-09	2.04082e-09	3.10512e-09	2.49677e-09	5.13368e-09	6.52688e-09	7.1531e-09	5.97782e-09	5.98129e-09	8.23926e-09	1.20076e-08	1.23284e-08	6.59957e-09	6.22812e-09	7.84123e-09	4.34327e-09	1.67302e-08	1.64164e-08	3.17379e-08	9.00709e-09	1.49088e-08	1.70832e-08	1.28997e-08	1.49808e-08	1.11327e-08	9.75416e-09	7.16017e-09	7.30364e-09	5.9073e-09	4.67865e-09	7.61574e-09	9.92068e-09	9.36785e-09	5.31701e-09	1.86915e-09	2.57192e-10	1.96375e-10	2.62726e-10
451.275	35	2.58199e-09	5.90382e-09	2.71715e-09	3.97062e-09	2.00218e-09	3.12664e-09	2.62627e-09	5.36149e-09	6.89951e-09	7.79679e-09	6.39828e-09	6.56187e-09	1.00956e-08	1.36091e-08	1.45218e-08	7.80633e-09	7.18421e-09	8.69377e-09	4.74166e-09	1.86252e-08	1.80807e-08	3.41004e-08	9.78016e-09	1.49999e-08	1.69219e-08	1.49e-08	1.53959e-08	1.2289e-08	1.01393e-08	8.47741e-09	8.31575e-09	6.2262e-09	5.15526e-09	7.8138e-09	9.63402e-09	8.90747e-09	5.67253e-09	1.57001e-09	2.57292e-10	2.50324e-10	3.58838e-10
464.549	36	2.68434e-09	6.27707e-09	2.78846e-09	4.23469e-09	2.08339e-09	3.26976e-09	2.71474e-09	5.72683e-09	7.46502e-09	8.32507e-09	6.68185e-09	7.09704e-09	1.01568e-08	1.45256e-08	1.43545e-08	7.72578e-09	7.69348e-09	8.9964e-09	5.56272e-09	2.00414e-08	1.986e-08	3.5686e-08	1.04319e-08	1.50527e-08	1.74691e-08	1.34779e-08	1.51263e-08	1.11936e-08	9.30357e-09	7.20065e-09	7.28826e-09	5.59197e-09	4.48734e-09	6.88655e-09	8.82484e-09	7.37603e-09	4.34616e-09	1.36516e-09	2.49285e-10	1.91617e-10	2.48185e-10
477.82	37	2.57399e-09	6.08825e-09	2.69935e-09	4.20352e-09	2.10704e-09	3.26736e-09	2.85063e-09	6.16438e-09	7.69264e-09	9.08645e-09	7.26412e-09	7.6581e-09	1.2216e-08	1.60742e-08	1.64977e-08	9.10465e-09	8.76231e-09	9.86611e-09	6.06493e-09	2.20555e-08	2.16783e-08	3.75463e-08	1.12485e-08	1.48151e-08	1.73e-08	1.4724e-08	1.53442e-08	1.22143e-08	9.28242e-09	7.98019e-09	7.70895e-09	5.63115e-09	4.77621e-09	6.62871e-09	8.43953e-09	6.68026e-09	4.39193e-09	1.3233e-09	2.49527e-10	2.45203e-10	3.30952e-10
491.094	38	2.6355e-09	6.50362e-09	2.78331e-09	4.40858e-09	2.26622e-09	3.43169e-09	2.98595e-09	6.62795e-09	8.03028e-09	9.72306e-09	7.58114e-09	8.22518e-09	1.2222e-08	1.68698e-08	1.58502e-08	9.17417e-09	9.29705e-09	1.01247e-08	7.10469e-09	2.35319e-08	2.31643e-08	3.84773e-08	1.19454e-08	1.46655e-08	1.82379e-08	1.29695e-08	1.46616e-08	1.10193e-08	8.21287e-09	6.54439e-09	6.42458e-09	4.94515e-09	4.03984e-09	5.57591e-09	7.55059e-09	5.38379e-09	3.16499e-09	1.22666e-09	2.44157e-10	1.85597e-10	2.25901e-10
504.367	39	2.52612e-09	6.31202e-09	2.68268e-09	4.37033e-09	2.3436e-09	3.49876e-09	3.16993e-09	7.21939e-09	8.25128e-09	1.07721e-08	8.25253e-09	9.03349e-09	1.45858e-08	1.84782e-08	1.80497e-08	1.07204e-08	1.05423e-08	1.10169e-08	7.63657e-09	2.53558e-08	2.45958e-08	3.97939e-08	1.26672e-08	1.41266e-08	1.79561e-08	1.37531e-08	1.45859e-08	1.17824e-08	7.97094e-09	6.82766e-09	6.41753e-09	4.74416e-09	4.16226e-09	5.0941e-09	6.83999e-09	4.81737e-09	3.08637e-09	1.257e-09	2.45224e-10	2.40359e-10	2.84643e-10
517.639	40	2.53762e-09	6.67877e-09	2.77246e-09	4.67029e-09	2.59739e-09	3.72675e-09	3.30937e-09	7.80808e-09	9.13892e-09	1.16201e-08	8.69557e-09	9.94694e-09	1.48229e-08	1.93972e-08	1.73421e-08	1.05768e-08	1.13631e-08	1.12281e-08	8.80784e-09	2.68113e-08	2.5468e-08	4.146e-08	1.31724e-08	1.40273e-08	1.86761e-08	1.20694e-08	1.37603e-08	1.06752e-08	6.93672e-09	5.41842e-09	5.20405e-09	4.03743e-09	3.56671e-09	4.1138e-09	5.75606e-09	3.69402e-09	2.1673e-09	1.13207e-09	2.33637e-10	1.8185e-10	1.89707e-10
530.913	41	2.41207e-09	6.46805e-09	2.66593e-09	4.66251e-09	2.7128e-09	3.82829e-09	3.56575e-09	8.29727e-09	9.86843e-09	1.28715e-08	9.5204e-09	1.11142e-08	1.77047e-08	2.12095e-08	1.98289e-08	1.19753e-08	1.27496e-08	1.18741e-08	9.25734e-09	2.81165e-08	2.54292e-08	4.21621e-08	1.33533e-08	1.36204e-08	1.81199e-08	1.25484e-08	1.30986e-08	1.11467e-08	6.62015e-09	5.3347e-09	5.05019e-09	3.73346e-09	3.64155e-09	3.63043e-09	4.70038e-09	3.24929e-09	2.1754e-09	1.1416e-09	2.29612e-10	2.35075e-10	2.26193e-10
544.185	42	2.49631e-09	6.84101e-09	2.77816e-09	5.02203e-09	3.03368e-09	4.10141e-09	3.78285e-09	8.88714e-09	1.12774e-08	1.40074e-08	1.00401e-08	1.23932e-08	1.80824e-08	2.22396e-08	1.96338e-08	1.15318e-08	1.39748e-08	1.20659e-08	1.02712e-08	2.90695e-08	2.53103e-08	4.31087e-08	1.36446e-08	1.33577e-08	1.76946e-08	1.09348e-08	1.22272e-08	9.70346e-09	5.75432e-09	4.14984e-09	4.10215e-09	3.15723e-09	3.1835e-09	2.95179e-09	3.65681e-09	2.52155e-09	1.59249e-09	9.84989e-10	2.08437e-10	1.76039e-10	1.4414e-10
557.458	43	2.44978e-09	6.65528e-09	2.68702e-09	5.00414e-09	3.18556e-09	4.23402e-09	4.09263e-09	9.62295e-09	1.25132e-08	1.532e-08	1.09833e-08	1.35569e-08	2.12616e-08	2.38867e-08	2.26602e-08	1.27093e-08	1.54357e-08	1.25383e-08	1.0368e-08	2.93329e-08	2.46583e-08	4.24797e-08	1.34547e-08	1.2658e-08	1.62538e-08	1.09912e-08	1.11301e-08	9.62272e-09	5.49325e-09	3.90312e-09	3.80591e-09	2.83823e-09	3.18607e-09	2.64759e-09	2.87899e-09	2.25263e-09	1.68658e-09	1.0464e-09	1.97003e-10	2.22509e-10	1.66338e-10
570.73	44	2.59354e-09	7.09258e-09	2.79752e-09	5.27428e-09	3.56823e-09	4.50617e-09	4.41886e-09	1.02951e-08	1.40418e-08	1.6428e-08	1.1679e-08	1.46461e-08	2.14612e-08	2.44918e-08	2.25233e-08	1.23012e-08	1.64746e-08	1.24677e-08	1.10433e-08	2.95152e-08	2.35705e-08	4.11116e-08	1.334e-08	1.21443e-08	1.5163e-08	9.36303e-09	9.96892e-09	7.93311e-09	4.6846e-09	2.96378e-09	3.01623e-09	2.40211e-09	2.81188e-09	2.27451e-09	2.25555e-09	1.96092e-09	1.37898e-09	9.25434e-10	1.76464e-10	1.63798e-10	1.05738e-10
584.004	45	2.61005e-09	6.91393e-09	2.71996e-09	5.13549e-09	3.66527e-09	4.6485e-09	4.8049e-09	1.1155e-08	1.48133e-08	1.7797e-08	1.26411e-08	1.54429e-08	2.42249e-08	2.54549e-08	2.52675e-08	1.36368e-08	1.7412e-08	1.27945e-08	1.06999e-08	2.8896e-08	2.27143e-08	3.80884e-08	1.27718e-08	1.09612e-08	1.29791e-08	8.91394e-09	8.49631e-09	7.53613e-09	4.31307e-09	2.6662e-09	2.67398e-09	2.13952e-09	2.64011e-09	2.06929e-09	1.89289e-09	1.90921e-09	1.46829e-09	1.06284e-09	1.69193e-10	2.00236e-10	1.16154e-10
597.277	46	2.71491e-09	7.29548e-09	2.89072e-09	5.35214e-09	3.98903e-09	4.99969e-09	5.21401e-09	1.22686e-08	1.58802e-08	1.90721e-08	1.32741e-08	1.61143e-08	2.38505e-08	2.55167e-08	2.45948e-08	1.33129e-08	1.80485e-08	1.26846e-08	1.10367e-08	2.87656e-08	2.20094e-08	3.57931e-08	1.23743e-08	9.90098e-09	1.16297e-08	7.31679e-09	7.25101e-09	5.8158e-09	3.5687e-09	2.0106e-09	2.08999e-09	1.8493e-09	2.31996e-09	1.88281e-09	1.59386e-09	1.73299e-09	1.27327e-09	9.81846e-10	1.54803e-10	1.45009e-10	7.72045e-11
610.549	47	2.64033e-09	7.0906e-09	2.86436e-09	5.16166e-09	3.97954e-09	5.23841e-09	5.66612e-09	1.3305e-08	1.61261e-08	2.036e-08	1.41846e-08	1.65781e-08	2.60536e-08	2.57772e-08	2.60265e-08	1.45965e-08	1.80928e-08	1.27112e-08	1.04436e-08	2.77401e-08	2.10346e-08	3.18849e-08	1.12039e-08	8.45673e-09	9.62085e-09	6.69163e-09	6.04328e-09	5.2579e-09	3.16358e-09	1.74545e-09	1.89414e-09	1.66472e-09	2.11223e-09	1.71056e-09	1.4454e-09	1.70774e-09	1.33376e-09	1.14928e-09	1.58144e-10	1.69371e-10	8.9703e-11
623.823	48	2.65987e-09	7.3902e-09	3.11436e-09	5.42749e-09	4.21832e-09	5.68292e-09	6.07802e-09	1.41378e-08	1.67528e-08	2.197e-08	1.47827e-08	1.71546e-08	2.51699e-08	2.53848e-08	2.46394e-08	1.39708e-08	1.80152e-08	1.26154e-08	1.0662e-08	2.73043e-08	2.04414e-08	2.96311e-08	1.05108e-08	7.18216e-09	8.18236e-09	5.2323e-09	5.26923e-09	3.92484e-09	2.61735e-09	1.33147e-09	1.5493e-09	1.46145e-09	1.85623e-09	1.55456e-09	1.32481e-09	1.60222e-09	1.18266e-09	1.03658e-09	1.48335e-10	1.20256e-10	6.68479e-11
637.095	49	2.54119e-09	7.28711e-09	3.17951e-09	5.24392e-09	4.18047e-09	6.02516e-09	6.61404e-09	1.48876e-08	1.71774e-08	2.34345e-08	1.55918e-08	1.75476e-08	2.6763e-08	2.52661e-08	2.54503e-08	1.44993e-08	1.74519e-08	1.24082e-08	9.92395e-09	2.5623e-08	1.94265e-08	2.65013e-08	9.29872e-09	5.70153e-09	6.46861e-09	4.65825e-09	4.5735e-09	3.43202e-09	2.44558e-09	1.21149e-09	1.44078e-09	1.32747e-09	1.6958e-09	1.42013e-09	1.27699e-09	1.62639e-09	1.22759e-09	1.17838e-09	1.50284e-10	1.33502e-10	8.33191e-11
650.368	50	2.52507e-09	7.64169e-09	3.44308e-09	5.51177e-09	4.52105e-09	6.54524e-09	7.2207e-09	1.5163e-08	1.8419e-08	2.48227e-08	1.64721e-08	1.81676e-08	2.5877e-08	2.48369e-08	2.38487e-08	1.33122e-08	1.69419e-08	1.18861e-08	9.94981e-09	2.45063e-08	1.80033e-08	2.42561e-08	8.55503e-09	4.68618e-09	5.54025e-09	3.64391e-09	4.30505e-09	2.49307e-09	2.18051e-09	9.55332e-10	1.23349e-09	1.16571e-09	1.54078e-09	1.26733e-09	1.22071e-09	1.66371e-09	1.14629e-09	1.03538e-09	1.43199e-10	9.38196e-11	7.31433e-11
663.64	51	2.44511e-09	7.63157e-09	3.48585e-09	5.37715e-09	4.58175e-09	6.90313e-09	7.71371e-09	1.53003e-08	1.92361e-08	2.61327e-08	1.72842e-08	1.84829e-08	2.69727e-08	2.4834e-08	2.45035e-08	1.32621e-08	1.59175e-08	1.13389e-08	9.06182e-09	2.21789e-08	1.61485e-08	2.10325e-08	7.40814e-09	3.80361e-09	4.48936e-09	3.27641e-09	4.03007e-09	2.21459e-09	2.08629e-09	9.52373e-10	1.15821e-09	1.07041e-09	1.42104e-09	1.18216e-09	1.22884e-09	1.74906e-09	1.20814e-09	1.14799e-09	1.40991e-10	1.00956e-10	9.16056e-11
676.914	52	2.45681e-09	8.20899e-09	3.72574e-09	5.72244e-09	5.10938e-09	7.5585e-09	8.30177e-09	1.59348e-08	2.11909e-08	2.75124e-08	1.81692e-08	1.89896e-08	2.58482e-08	2.46473e-08	2.31491e-08	1.18938e-08	1.51585e-08	1.07449e-08	8.77857e-09	2.0463e-08	1.42203e-08	1.87353e-08	6.81611e-09	3.3951e-09	4.33414e-09	2.61867e-09	3.94293e-09	1.67646e-09	1.93195e-09	7.85854e-10	1.02043e-09	9.71939e-10	1.30236e-09	1.1224e-09	1.19512e-09	1.78938e-09	1.15758e-09	9.92929e-10	1.3777e-10	7.45273e-11	7.85948e-11
690.187	53	2.43252e-09	8.26529e-09	3.71666e-09	5.76614e-09	5.33274e-09	7.96442e-09	8.71043e-09	1.67993e-08	2.21089e-08	2.82112e-08	1.90524e-08	1.90204e-08	2.66771e-08	2.46487e-08	2.3427e-08	1.16548e-08	1.39007e-08	1.0051e-08	7.67511e-09	1.77932e-08	1.18979e-08	1.54826e-08	5.82447e-09	3.10901e-09	4.10016e-09	2.47772e-09	3.7221e-09	1.6096e-09	1.8525e-09	8.0853e-10	1.02034e-09	9.29116e-10	1.21458e-09	1.11949e-09	1.19042e-09	1.83213e-09	1.22954e-09	1.08592e-09	1.39204e-10	8.05878e-11	9.42823e-11
703.459	54	2.45146e-09	8.64701e-09	3.91352e-09	6.25672e-09	5.83747e-09	8.7082e-09	9.00049e-09	1.82765e-08	2.34507e-08	2.93939e-08	1.93922e-08	1.90775e-08	2.5692e-08	2.3791e-08	2.1961e-08	1.06029e-08	1.27176e-08	9.53956e-09	7.12545e-09	1.57159e-08	1.00165e-08	1.30457e-08	5.25539e-09	3.00573e-09	4.08913e-09	2.12267e-09	3.53791e-09	1.36712e-09	1.74709e-09	7.00565e-10	9.79529e-10	8.79354e-10	1.13961e-09	1.12455e-09	1.14574e-09	1.76145e-09	1.18932e-09	9.31786e-10	1.39257e-10	6.57248e-11	7.7065e-11
716.733	55	2.48128e-09	8.73341e-09	4.00775e-09	6.59841e-09	6.21251e-09	9.19136e-09	9.21023e-09	1.97967e-08	2.45899e-08	2.99264e-08	2.05357e-08	1.88819e-08	2.6132e-08	2.32279e-08	2.17957e-08	1.01931e-08	1.14407e-08	9.07049e-09	6.15084e-09	1.30679e-08	8.19354e-09	1.06831e-08	4.63858e-09	2.88579e-09	3.89959e-09	2.07445e-09	3.28077e-09	1.47929e-09	1.6824e-09	7.43111e-10	1.02168e-09	8.81834e-10	1.07962e-09	1.16145e-09	1.12369e-09	1.70393e-09	1.19272e-09	1.00251e-09	1.3937e-10	7.479e-11	8.99404e-11
730.004	56	2.49612e-09	8.91418e-09	4.27028e-09	7.30896e-09	6.77125e-09	9.97604e-09	9.52952e-09	2.15448e-08	2.52975e-08	3.06332e-08	2.09334e-08	1.86187e-08	2.52148e-08	2.16691e-08	2.01301e-08	9.29729e-09	1.03343e-08	8.58679e-09	5.5868e-09	1.11044e-08	6.86378e-09	9.11551e-09	4.2817e-09	2.79836e-09	3.71277e-09	1.83986e-09	3.02423e-09	1.35877e-09	1.63891e-09	6.53439e-10	9.9763e-10	8.39178e-10	1.02066e-09	1.12598e-09	1.0738e-09	1.58089e-09	1.11113e-09	8.6218e-10	1.37985e-10	6.56371e-11	7.09265e-11
743.278	57	2.55246e-09	8.77619e-09	4.46646e-09	7.74183e-09	7.06559e-09	1.04049e-08	9.63918e-09	2.22783e-08	2.55041e-08	3.05585e-08	2.16499e-08	1.80398e-08	2.54427e-08	2.03493e-08	1.94095e-08	8.90347e-09	9.23292e-09	8.01896e-09	4.78123e-09	9.00338e-09	5.82763e-09	7.78621e-09	3.92379e-09	2.57693e-09	3.26461e-09	1.77985e-09	2.84349e-09	1.4572e-09	1.60842e-09	7.2819e-10	1.0233e-09	8.45444e-10	9.88013e-10	1.12806e-09	1.05768e-09	1.46568e-09	1.08483e-09	9.2615e-10	1.30037e-10	7.64659e-11	8.26731e-11
756.55	58	2.53408e-09	9.06698e-09	4.7747e-09	8.35551e-09	7.70349e-09	1.12258e-08	9.97548e-09	2.30843e-08	2.55902e-08	3.0804e-08	2.18206e-08	1.75748e-08	2.39923e-08	1.86095e-08	1.76108e-08	8.17755e-09	8.32567e-09	7.41861e-09	4.3061e-09	7.59588e-09	5.20772e-09	7.04464e-09	3.74926e-09	2.4393e-09	3.027e-09	1.57846e-09	2.66371e-09	1.33155e-09	1.56133e-09	6.58395e-10	9.76401e-10	8.08128e-10	9.39659e-10	1.04834e-09	1.02238e-09	1.35855e-09	9.9498e-10	8.14356e-10	1.23534e-10	6.90694e-11	6.53598e-11
769.823	59	2.60434e-09	9.08576e-09	5.0043e-09	8.93619e-09	8.25763e-09	1.15647e-08	1.02202e-08	2.29221e-08	2.53779e-08	3.00714e-08	2.26775e-08	1.68932e-08	2.36469e-08	1.77242e-08	1.64333e-08	7.71832e-09	7.54261e-09	6.71092e-09	3.72697e-09	6.3784e-09	4.73768e-09	6.57451e-09	3.57634e-09	2.32938e-09	2.8428e-09	1.5445e-09	2.62533e-09	1.46161e-09	1.50971e-09	7.10647e-10	9.43638e-10	8.17628e-10	9.15148e-10	1.03533e-09	1.02282e-09	1.29913e-09	9.37607e-10	8.51238e-10	1.1461e-10	7.72406e-11	7.69557e-11
783.095	60	2.54918e-09	9.41328e-09	5.22693e-09	9.57378e-09	8.80502e-09	1.23534e-08	1.05925e-08	2.29247e-08	2.46407e-08	3.00142e-08	2.22185e-08	1.60202e-08	2.17549e-08	1.63501e-08	1.45034e-08	7.11369e-09	6.6123e-09	5.90578e-09	3.2452e-09	5.51861e-09	4.5387e-09	5.98134e-09	3.37139e-09	2.24191e-09	2.73379e-09	1.43694e-09	2.5435e-09	1.29545e-09	1.43882e-09	6.44261e-10	9.00085e-10	7.80901e-10	9.02435e-10	9.63711e-10	9.93254e-10	1.20744e-09	8.92155e-10	7.53445e-10	1.07726e-10	6.73434e-11	6.19706e-11
796.369	61	2.62551e-09	9.57787e-09	5.38809e-09	1.01769e-08	9.44069e-09	1.27631e-08	1.08537e-08	2.23162e-08	2.42536e-08	2.91939e-08	2.27803e-08	1.5297e-08	2.09448e-08	1.57081e-08	1.29824e-08	6.52755e-09	5.67589e-09	5.15159e-09	2.80549e-09	4.78369e-09	4.24866e-09	5.67049e-09	3.24773e-09	2.18789e-09	2.73916e-09	1.47598e-09	2.63483e-09	1.41728e-09	1.39135e-09	7.03542e-10	8.9836e-10	7.91907e-10	9.00861e-10	9.758e-10	9.83429e-10	1.21174e-09	8.60009e-10	7.67885e-10	1.01152e-10	7.57798e-11	7.38327e-11
809.642	62	2.60499e-09	9.97613e-09	5.59482e-09	1.10581e-08	1.00978e-08	1.35656e-08	1.12186e-08	2.21479e-08	2.33415e-08	2.90042e-08	2.21394e-08	1.43693e-08	1.90113e-08	1.45599e-08	1.12385e-08	5.90597e-09	4.70047e-09	4.45538e-09	2.47764e-09	4.15321e-09	4.00708e-09	5.28007e-09	3.132e-09	2.1425e-09	2.77951e-09	1.42551e-09	2.55966e-09	1.2796e-09	1.32392e-09	6.3058e-10	8.84685e-10	7.47305e-10	8.90711e-10	9.19472e-10	9.40229e-10	1.17885e-09	8.15666e-10	6.78229e-10	9.53654e-11	6.4021e-11	5.97041e-11
822.914	63	2.80067e-09	1.02444e-08	5.82937e-09	1.16514e-08	1.04866e-08	1.39581e-08	1.12547e-08	2.13499e-08	2.25863e-08	2.78618e-08	2.1811e-08	1.34376e-08	1.8007e-08	1.3482e-08	9.80791e-09	5.19765e-09	3.89202e-09	3.86332e-09	2.16206e-09	3.63332e-09	3.58504e-09	5.00532e-09	3.06442e-09	2.04951e-09	2.73206e-09	1.53099e-09	2.59513e-09	1.32821e-09	1.29994e-09	6.95997e-10	9.23269e-10	7.52689e-10	9.06392e-10	9.44232e-10	9.24147e-10	1.20678e-09	8.15582e-10	6.71737e-10	9.03806e-11	7.32022e-11	7.30023e-11
836.187	64	2.7581e-09	1.07955e-08	6.15529e-09	1.27149e-08	1.12674e-08	1.4769e-08	1.14934e-08	2.12351e-08	2.2192e-08	2.74367e-08	2.13263e-08	1.26451e-08	1.62628e-08	1.2037e-08	8.42923e-09	4.5773e-09	3.2479e-09	3.45749e-09	1.95905e-09	3.17006e-09	3.21003e-09	4.8603e-09	3.05581e-09	2.01131e-09	2.72524e-09	1.43391e-09	2.48094e-09	1.17638e-09	1.24635e-09	6.22957e-10	9.19387e-10	7.00925e-10	8.66531e-10	8.83804e-10	8.81861e-10	1.17191e-09	7.35467e-10	6.17233e-10	8.34219e-11	6.38306e-11	5.9139e-11
849.459	65	3.02606e-09	1.10072e-08	6.43764e-09	1.31818e-08	1.15611e-08	1.49113e-08	1.12395e-08	2.04559e-08	2.13377e-08	2.60684e-08	2.04479e-08	1.17234e-08	1.51208e-08	1.05643e-08	7.33377e-09	4.02649e-09	2.76266e-09	3.13671e-09	1.73895e-09	2.87265e-09	2.83542e-09	4.72978e-09	2.99125e-09	1.92643e-09	2.60029e-09	1.54428e-09	2.38524e-09	1.22903e-09	1.24145e-09	6.92843e-10	9.74349e-10	7.06057e-10	8.8291e-10	9.19755e-10	8.76431e-10	1.17744e-09	7.33256e-10	6.12196e-10	7.7661e-11	7.27172e-11	7.32153e-11
862.733	66	2.99935e-09	1.1511e-08	6.76772e-09	1.42796e-08	1.20615e-08	1.54203e-08	1.13637e-08	2.02307e-08	2.13188e-08	2.53446e-08	1.97249e-08	1.07013e-08	1.34034e-08	9.06666e-09	6.41866e-09	3.45302e-09	2.50487e-09	2.93382e-09	1.6096e-09	2.70623e-09	2.54446e-09	4.73668e-09	2.96181e-09	1.91287e-09	2.54041e-09	1.42619e-09	2.15835e-09	1.12153e-09	1.1747e-09	6.12511e-10	9.26146e-10	6.64967e-10	8.20575e-10	8.49333e-10	8.43926e-10	1.09548e-09	6.54857e-10	5.84411e-10	7.20146e-11	6.30361e-11	6.07688e-11
876.005	67	3.312e-09	1.19252e-08	7.01101e-09	1.45463e-08	1.20871e-08	1.51729e-08	1.10758e-08	1.92737e-08	2.08445e-08	2.37208e-08	1.87723e-08	9.68075e-09	1.21313e-08	7.59914e-09	5.60499e-09	2.95334e-09	2.29464e-09	2.74178e-09	1.47849e-09	2.66403e-09	2.32054e-09	4.69907e-09	2.86402e-09	1.8806e-09	2.42894e-09	1.5539e-09	2.06535e-09	1.23216e-09	1.19369e-09	6.88571e-10	9.77508e-10	6.90817e-10	8.30848e-10	8.9598e-10	8.53121e-10	1.09143e-09	6.74686e-10	5.82604e-10	6.8244e-11	7.29388e-11	7.62565e-11
889.278	68	3.24014e-09	1.2489e-08	7.41388e-09	1.56345e-08	1.24879e-08	1.53175e-08	1.11808e-08	1.88656e-08	2.1433e-08	2.28634e-08	1.81977e-08	8.70729e-09	1.0608e-08	6.47447e-09	4.98281e-09	2.54443e-09	2.19798e-09	2.63761e-09	1.462e-09	2.7059e-09	2.23189e-09	4.88369e-09	2.88523e-09	1.94761e-09	2.50159e-09	1.40491e-09	1.95659e-09	1.19076e-09	1.13811e-09	6.08215e-10	8.77278e-10	6.56013e-10	7.49799e-10	8.48931e-10	8.30059e-10	9.97106e-10	5.68099e-10	5.71495e-10	6.41453e-11	6.37124e-11	6.43706e-11
902.552	69	3.69288e-09	1.31425e-08	7.76265e-09	1.55562e-08	1.20819e-08	1.46498e-08	1.06793e-08	1.75159e-08	2.0642e-08	2.08944e-08	1.65278e-08	7.51532e-09	9.10396e-09	5.37492e-09	4.41305e-09	2.22277e-09	2.04854e-09	2.46409e-09	1.42867e-09	2.78696e-09	2.17993e-09	4.79504e-09	2.77658e-09	1.89038e-09	2.44382e-09	1.5942e-09	1.97368e-09	1.32478e-09	1.18125e-09	6.92252e-10	9.23279e-10	6.96914e-10	7.80305e-10	8.98336e-10	8.39455e-10	1.00701e-09	6.32666e-10	5.67556e-10	6.26372e-11	7.40143e-11	8.07804e-11
915.824	70	3.60249e-09	1.41132e-08	8.30989e-09	1.64513e-08	1.24145e-08	1.42736e-08	1.05013e-08	1.6918e-08	2.09691e-08	1.97059e-08	1.57885e-08	6.55293e-09	7.7695e-09	4.5871e-09	3.96156e-09	2.00085e-09	1.98551e-09	2.36773e-09	1.47135e-09	2.82314e-09	2.18404e-09	4.9393e-09	2.82945e-09	1.98458e-09	2.55047e-09	1.44602e-09	2.00644e-09	1.25852e-09	1.14196e-09	6.1058e-10	8.13025e-10	6.52109e-10	6.94496e-10	8.23778e-10	8.13938e-10	9.091e-10	5.27258e-10	5.58975e-10	6.12836e-11	6.63129e-11	6.82709e-11
929.097	71	4.132e-09	1.50191e-08	8.62168e-09	1.61207e-08	1.20585e-08	1.32375e-08	9.62949e-09	1.55817e-08	1.96031e-08	1.77242e-08	1.39068e-08	5.60507e-09	6.51449e-09	3.91325e-09	3.58513e-09	1.94811e-09	1.87474e-09	2.20391e-09	1.48169e-09	2.81386e-09	2.19523e-09	4.90247e-09	2.79118e-09	1.93785e-09	2.4924e-09	1.65317e-09	2.12632e-09	1.41875e-09	1.19453e-09	6.96966e-10	8.8078e-10	6.7567e-10	7.40436e-10	8.66003e-10	8.1173e-10	8.99141e-10	5.93251e-10	5.52445e-10	6.06354e-11	7.59396e-11	8.22331e-11
942.369	72	4.00715e-09	1.59049e-08	9.05398e-09	1.68558e-08	1.23652e-08	1.25625e-08	9.20269e-09	1.50103e-08	1.91808e-08	1.65918e-08	1.30907e-08	4.83995e-09	5.46451e-09	3.54914e-09	3.32058e-09	1.89275e-09	1.8504e-09	2.10894e-09	1.54033e-09	2.76069e-09	2.19962e-09	5.11223e-09	2.87486e-09	1.98151e-09	2.52203e-09	1.48131e-09	2.10374e-09	1.31364e-09	1.12629e-09	6.12978e-10	7.64761e-10	6.1453e-10	6.62967e-10	7.72209e-10	7.57986e-10	7.82922e-10	4.80416e-10	5.3594e-10	6.17111e-11	6.72993e-11	6.83297e-11
955.643	73	4.62797e-09	1.66603e-08	9.16933e-09	1.64936e-08	1.1979e-08	1.14907e-08	8.33033e-09	1.38673e-08	1.72885e-08	1.47777e-08	1.15863e-08	4.17229e-09	4.64395e-09	3.26601e-09	3.13823e-09	1.93077e-09	1.76665e-09	1.96946e-09	1.54529e-09	2.7375e-09	2.17575e-09	5.1063e-09	2.85785e-09	1.90721e-09	2.37137e-09	1.7076e-09	2.13598e-09	1.49443e-09	1.1612e-09	7.05998e-10	8.61733e-10	6.37434e-10	7.25938e-10	8.00594e-10	7.58252e-10	7.75344e-10	5.4886e-10	5.17333e-10	6.33482e-11	7.51436e-11	8.10808e-11
968.914	74	4.4321e-09	1.72111e-08	9.46289e-09	1.72567e-08	1.19784e-08	1.08381e-08	7.96343e-09	1.33881e-08	1.64588e-08	1.37249e-08	1.09923e-08	3.71598e-09	4.03925e-09	3.17635e-09	2.93528e-09	1.91143e-09	1.71607e-09	1.90341e-09	1.59785e-09	2.71328e-09	2.16164e-09	5.32492e-09	2.98089e-09	1.89344e-09	2.34327e-09	1.50411e-09	1.97054e-09	1.34879e-09	1.07743e-09	6.15581e-10	7.51832e-10	5.7418e-10	6.46099e-10	7.14779e-10	7.18594e-10	6.89252e-10	4.39024e-10	4.88768e-10	6.5049e-11	6.46406e-11	6.6405e-11
982.188	75	5.1577e-09	1.7636e-08	9.62731e-09	1.6838e-08	1.11436e-08	1.00751e-08	7.33477e-09	1.21219e-08	1.4439e-08	1.19615e-08	9.65054e-09	3.30758e-09	3.64126e-09	3.12252e-09	2.8381e-09	1.91237e-09	1.60321e-09	1.78573e-09	1.57213e-09	2.73397e-09	2.11537e-09	5.26189e-09	2.95312e-09	1.74657e-09	2.18179e-09	1.72352e-09	1.92333e-09	1.52377e-09	1.1024e-09	7.15347e-10	8.37944e-10	6.00745e-10	7.16922e-10	7.70141e-10	7.32858e-10	7.23698e-10	5.05072e-10	4.71761e-10	6.59812e-11	7.00812e-11	7.93261e-11
995.462	76	4.95146e-09	1.79743e-08	1.00113e-08	1.74072e-08	1.06381e-08	9.39251e-09	6.99995e-09	1.13115e-08	1.37022e-08	1.07494e-08	9.08028e-09	2.99235e-09	3.41678e-09	3.11728e-09	2.71231e-09	1.85983e-09	1.53846e-09	1.739e-09	1.6083e-09	2.71907e-09	2.08451e-09	5.21265e-09	2.98727e-09	1.70249e-09	2.15097e-09	1.50255e-09	1.71019e-09	1.30474e-09	1.02351e-09	6.27416e-10	7.26674e-10	5.42252e-10	6.35915e-10	7.10952e-10	7.29313e-10	7.10051e-10	4.12259e-10	4.43442e-10	6.52788e-11	5.83022e-11	6.54561e-11
1008.73	77	5.76037e-09	1.81013e-08	1.00094e-08	1.67059e-08	9.60432e-09	8.68432e-09	6.33556e-09	1.00451e-08	1.21672e-08	9.10918e-09	7.79869e-09	2.75578e-09	3.33647e-09	3.07754e-09	2.63449e-09	1.84835e-09	1.42899e-09	1.6571e-09	1.54663e-09	2.72171e-09	2.05931e-09	4.8726e-09	2.88445e-09	1.5618e-09	2.01883e-09	1.70737e-09	1.68118e-09	1.46136e-09	1.07366e-09	7.43659e-10	8.12866e-10	5.62704e-10	7.05431e-10	7.76784e-10	7.61964e-10	7.75205e-10	4.71204e-10	4.3813e-10	6.44151e-11	6.27693e-11	7.80137e-11
1022.01	78	5.5046e-09	1.81768e-08	1.01714e-08	1.67536e-08	8.93181e-09	7.82484e-09	5.89933e-09	9.22225e-09	1.16546e-08	8.14897e-09	7.08794e-09	2.57557e-09	3.22502e-09	2.99502e-09	2.53747e-09	1.8223e-09	1.42109e-09	1.62905e-09	1.53787e-09	2.61203e-09	2.01325e-09	4.53115e-09	2.81691e-09	1.49108e-09	1.95128e-09	1.45406e-09	1.47607e-09	1.22223e-09	9.98982e-10	6.55949e-10	6.96158e-10	4.92457e-10	6.12791e-10	7.24674e-10	7.46078e-10	7.71169e-10	3.97888e-10	4.17118e-10	6.0713e-11	5.04926e-11	6.29982e-11
1035.28	79	6.38497e-09	1.78319e-08	9.79567e-09	1.55378e-08	8.11836e-09	7.1718e-09	5.2157e-09	8.21817e-09	1.03322e-08	6.8866e-09	5.94411e-09	2.46224e-09	3.19832e-09	2.88216e-09	2.49757e-09	1.81517e-09	1.41264e-09	1.59493e-09	1.46763e-09	2.56011e-09	1.97451e-09	4.07147e-09	2.64868e-09	1.37749e-09	1.79192e-09	1.65111e-09	1.49506e-09	1.39092e-09	1.04042e-09	7.77925e-10	7.85134e-10	5.08567e-10	6.88614e-10	7.74688e-10	7.63229e-10	8.10978e-10	4.65045e-10	4.11045e-10	5.99652e-11	5.52443e-11	7.45353e-11
1048.55	80	6.1047e-09	1.73973e-08	9.58827e-09	1.52653e-08	7.7624e-09	6.42512e-09	4.77099e-09	7.93053e-09	9.72155e-09	6.21113e-09	5.37943e-09	2.44064e-09	3.03035e-09	2.73439e-09	2.35745e-09	1.77189e-09	1.47097e-09	1.60335e-09	1.45404e-09	2.41016e-09	1.91805e-09	3.79944e-09	2.59043e-09	1.29493e-09	1.69776e-09	1.37923e-09	1.31898e-09	1.16193e-09	9.568e-10	6.77979e-10	6.71277e-10	4.45175e-10	5.96397e-10	7.03261e-10	7.22122e-10	7.82705e-10	3.9916e-10	3.76174e-10	5.57033e-11	4.4106e-11	5.87866e-11
1061.82	81	6.9735e-09	1.69255e-08	9.15804e-09	1.39006e-08	7.2907e-09	6.0675e-09	4.32297e-09	7.32397e-09	8.3932e-09	5.34776e-09	4.5426e-09	2.42984e-09	2.96458e-09	2.59398e-09	2.27535e-09	1.75978e-09	1.49348e-09	1.59995e-09	1.39042e-09	2.35926e-09	1.87235e-09	3.63804e-09	2.4874e-09	1.17728e-09	1.54571e-09	1.56681e-09	1.39351e-09	1.3833e-09	9.75387e-10	7.95193e-10	7.57422e-10	4.61131e-10	6.73459e-10	7.30686e-10	7.08185e-10	7.85391e-10	4.57037e-10	3.55086e-10	5.49787e-11	5.06586e-11	6.8915e-11
1075.1	82	6.68903e-09	1.64317e-08	9.06194e-09	1.34484e-08	7.11574e-09	5.54913e-09	4.14334e-09	7.12485e-09	7.55996e-09	4.7983e-09	4.19728e-09	2.44395e-09	2.77832e-09	2.42651e-09	2.10893e-09	1.68123e-09	1.55218e-09	1.58376e-09	1.43988e-09	2.21171e-09	1.76966e-09	3.6051e-09	2.45597e-09	1.1312e-09	1.47716e-09	1.31553e-09	1.30531e-09	1.14757e-09	8.74622e-10	6.77799e-10	6.41472e-10	4.1518e-10	5.80584e-10	6.62048e-10	6.45883e-10	7.3415e-10	3.98061e-10	3.06763e-10	5.03547e-11	4.09015e-11	5.32961e-11
1088.37	83	7.67526e-09	1.60645e-08	8.85038e-09	1.21426e-08	6.79131e-09	5.41252e-09	3.86814e-09	6.67353e-09	6.38481e-09	4.11333e-09	3.65248e-09	2.47447e-09	2.71299e-09	2.31424e-09	2.02184e-09	1.66813e-09	1.53749e-09	1.57143e-09	1.4167e-09	2.20657e-09	1.73939e-09	3.68486e-09	2.41893e-09	1.10296e-09	1.38895e-09	1.51018e-09	1.41598e-09	1.38248e-09	8.99741e-10	7.77871e-10	7.18964e-10	4.45213e-10	6.50799e-10	6.85327e-10	6.23795e-10	7.23295e-10	4.4547e-10	2.79876e-10	4.97381e-11	4.9414e-11	6.3319e-11
1101.64	84	7.53105e-09	1.60451e-08	9.0537e-09	1.17369e-08	6.61017e-09	5.04261e-09	3.7826e-09	6.3674e-09	5.75862e-09	3.68405e-09	3.47397e-09	2.50465e-09	2.59195e-09	2.16381e-09	1.84953e-09	1.6108e-09	1.53597e-09	1.51953e-09	1.4471e-09	2.05451e-09	1.60801e-09	3.74597e-09	2.42066e-09	1.134e-09	1.36522e-09	1.27714e-09	1.35732e-09	1.1299e-09	8.05994e-10	6.58329e-10	6.08351e-10	4.01564e-10	5.50698e-10	6.12251e-10	5.57847e-10	6.56865e-10	3.80228e-10	2.40973e-10	4.49813e-11	4.07326e-11	4.7945e-11
1114.92	85	8.47958e-09	1.60124e-08	8.88251e-09	1.08427e-08	6.31041e-09	5.02287e-09	3.58285e-09	5.8007e-09	4.9076e-09	3.13647e-09	3.11331e-09	2.44951e-09	2.53892e-09	2.11447e-09	1.8151e-09	1.63447e-09	1.49457e-09	1.5146e-09	1.41209e-09	2.03759e-09	1.55999e-09	3.90447e-09	2.41682e-09	1.21157e-09	1.33167e-09	1.50737e-09	1.54884e-09	1.39433e-09	8.38642e-10	7.59199e-10	6.83952e-10	4.31547e-10	6.26575e-10	6.34932e-10	5.53526e-10	6.61772e-10	4.61617e-10	2.29441e-10	4.56889e-11	4.94698e-11	5.81873e-11
1128.19	86	8.73437e-09	1.61364e-08	8.81971e-09	1.04322e-08	6.14466e-09	4.73885e-09	3.4016e-09	5.51287e-09	4.54817e-09	2.91775e-09	2.94844e-09	2.44539e-09	2.46249e-09	2.07248e-09	1.69838e-09	1.62904e-09	1.45835e-09	1.45232e-09	1.37826e-09	1.90947e-09	1.49208e-09	3.79725e-09	2.35018e-09	1.25039e-09	1.28594e-09	1.30279e-09	1.4522e-09	1.10857e-09	7.63933e-10	6.35212e-10	5.8154e-10	3.99245e-10	5.47811e-10	5.58051e-10	4.98213e-10	5.97658e-10	3.9564e-10	2.05519e-10	4.27032e-11	4.06733e-11	4.47574e-11
1141.46	87	9.69946e-09	1.61557e-08	8.56645e-09	9.91242e-09	5.94554e-09	4.76058e-09	3.17535e-09	4.97568e-09	4.16245e-09	2.60256e-09	2.78866e-09	2.33173e-09	2.43805e-09	2.17622e-09	1.71011e-09	1.72138e-09	1.39961e-09	1.46829e-09	1.25557e-09	1.89851e-09	1.52782e-09	3.96957e-09	2.33416e-09	1.31989e-09	1.27272e-09	1.49688e-09	1.61707e-09	1.44198e-09	8.03595e-10	7.32404e-10	6.79434e-10	4.25203e-10	6.41507e-10	5.8902e-10	5.16744e-10	6.25131e-10	4.67685e-10	2.087e-10	4.4392e-11	4.83293e-11	5.31563e-11
1154.73	88	9.8378e-09	1.61283e-08	8.38751e-09	9.79409e-09	5.78798e-09	4.46938e-09	3.06816e-09	4.62901e-09	4.04865e-09	2.49882e-09	2.76315e-09	2.20042e-09	2.36566e-09	2.24831e-09	1.62354e-09	1.71234e-09	1.3565e-09	1.39925e-09	1.17957e-09	1.77159e-09	1.50059e-09	3.83429e-09	2.24718e-09	1.30972e-09	1.24581e-09	1.29022e-09	1.52285e-09	1.14445e-09	7.32003e-10	6.14944e-10	5.87253e-10	3.96272e-10	5.75165e-10	5.20469e-10	4.66999e-10	5.70807e-10	3.97703e-10	1.92157e-10	4.14931e-11	3.91336e-11	4.09095e-11
1168.01	89	1.05046e-08	1.58251e-08	8.19869e-09	9.30238e-09	5.50914e-09	4.3965e-09	2.85574e-09	4.11069e-09	3.81561e-09	2.33883e-09	2.70017e-09	2.0441e-09	2.3537e-09	2.42196e-09	1.68773e-09	1.76881e-09	1.32757e-09	1.41566e-09	1.07621e-09	1.80224e-09	1.60871e-09	3.95459e-09	2.2005e-09	1.32453e-09	1.24846e-09	1.4262e-09	1.64428e-09	1.50023e-09	7.88795e-10	6.808e-10	6.62284e-10	4.37523e-10	6.57527e-10	5.62073e-10	4.71221e-10	6.06954e-10	4.45666e-10	1.95644e-10	4.24275e-11	4.71203e-11	4.96773e-11
1181.28	90	1.04273e-08	1.56463e-08	8.32103e-09	9.09783e-09	5.26279e-09	4.03681e-09	2.81572e-09	3.80891e-09	3.78267e-09	2.32367e-09	2.79645e-09	1.96108e-09	2.30617e-09	2.50624e-09	1.62567e-09	1.69282e-09	1.30101e-09	1.34337e-09	1.05058e-09	1.70156e-09	1.61403e-09	3.77963e-09	2.12983e-09	1.26503e-09	1.24605e-09	1.18326e-09	1.4582e-09	1.17882e-09	7.13797e-10	5.68667e-10	5.74589e-10	4.06156e-10	5.78445e-10	5.02486e-10	4.08866e-10	5.34422e-10	3.3442e-10	1.77274e-10	3.81608e-11	3.85797e-11	3.75373e-11
1194.55	91	1.07258e-08	1.53626e-08	8.32209e-09	8.73926e-09	4.9869e-09	3.93118e-09	2.64292e-09	3.3912e-09	3.60656e-09	2.24028e-09	2.7841e-09	1.84368e-09	2.29017e-09	2.56076e-09	1.71812e-09	1.68074e-09	1.29862e-09	1.37274e-09	1.02604e-09	1.7507e-09	1.66241e-09	3.84851e-09	2.13974e-09	1.22997e-09	1.24887e-09	1.26356e-09	1.537e-09	1.49751e-09	7.73592e-10	6.14384e-10	6.32958e-10	4.26889e-10	6.36372e-10	5.42011e-10	3.95745e-10	5.52437e-10	3.74779e-10	1.79544e-10	3.83639e-11	4.67542e-11	4.6265e-11
	92
	93
	94
	95
	96
	97
	98
	99
	100
	101
	102
	103
	104
	105
	106
	107
	108
	109
	110
	111
	112
	113
	114
	115
	116
	117
	118
	119
	120
	121
	122
	123
Phase Data (°)		Frequency (kHz)
Position on CA (µm)	Index Point	2	2.5	3	3.5	4	4.5	5	5.5	6	6.5	7	7.5	8	8.5	9	9.5	10	10.5	11	11.5	12	12.5	13	13.5	14	14.5	15	15.5	16	16.5	17	17.5	18	18.5	19	19.5	20	30	40	50	60
0	1	-12.7118	12.4214	-9.62532	9.43714	3.55422	-1.92	-4.07042	5.45809	3.37414	1.63965	-3.07342	-4.81188	2.09459	0.151327	14.9985	0.598882	-1.19518	-5.26831	-0.551468	-3.67525	-8.32636	-2.44668	-5.98146	-1.75636	1.06907	-2.75611	-1.9777	-10.2274	-3.27472	4.1269	-0.769929	-1.67258	-2.60298	5.33297	-1.95575	2.97611	4.57596	-1.3975	-1.50571	0.642459	0.446179
13.2742	2	-12.7274	12.2849	-11.0165	11.734	4.10191	-0.0714121	-3.39082	5.28372	1.07125	3.28769	-2.38364	-5.66695	4.39636	-0.54653	19.6584	-0.157231	-0.765627	-5.54562	-1.22641	-4.02309	-6.28283	-3.07575	-7.40313	-2.83996	0.995434	-3.16353	-2.95345	-10.83	-2.23915	3.08911	-1.64912	-3.0061	-3.18523	5.81228	-1.63754	2.48115	2.09233	-2.58344	-1.92045	-1.01463	-0.827778
26.5458	3	-13.0785	12.5332	-10.5308	12.3104	4.76853	0.844772	-2.82347	4.49875	1.2998	4.31678	-2.93403	-5.52334	4.96075	-0.109797	19.6582	0.223894	-0.998274	-6.39798	-1.37951	-4.64345	-5.76277	-3.69264	-9.1796	-3.1848	1.09456	-4.44359	-3.6235	-11.1482	-5.3768	4.05125	-2.75322	-3.93318	-4.2106	5.86497	-4.82271	1.44559	-0.165767	-3.27006	-2.91025	-4.23612	-3.12604
39.8187	4	-12.0056	12.481	-13.7298	15.729	4.55613	0.897148	-2.43028	4.1466	-0.433401	6.97244	-2.54848	-5.46211	5.40801	-0.752127	24.531	-1.7334	-1.05853	-7.50591	-2.90703	-5.47673	-5.17779	-4.90412	-12.3805	-4.52952	0.266713	-6.20536	-5.80821	-12.6501	-8.73573	3.84472	-4.65206	-5.567	-5.57699	7.03412	-6.53239	0.138942	-0.315638	-4.3321	-4.97572	-8.26301	-5.82085
53.091	5	-8.91231	12.9223	-13.1166	15.9781	6.62814	1.41055	-1.296	2.56096	0.63112	8.5176	-4.15873	-5.72858	5.81045	-0.320663	25.3251	-1.36143	-1.70468	-9.33227	-4.06015	-6.85295	-5.13675	-5.99216	-15.1598	-5.44645	-0.789986	-8.3346	-7.76966	-13.5449	-11.8976	5.0713	-6.95105	-7.20825	-6.5421	6.72192	-10.7802	-1.47739	-2.20565	-5.92273	-7.24153	-12.7498	-7.84513
66.3645	6	-7.04363	11.419	-13.3752	16.2429	5.55812	2.0971	-0.312856	0.93401	-0.570428	10.4783	-4.63326	-6.00488	5.2108	-1.56913	25.0419	-3.06488	-3.70156	-10.2254	-6.16521	-8.45107	-3.71339	-7.70914	-19.2833	-6.82086	-2.65013	-9.21845	-9.86254	-16.4577	-16.2955	3.45229	-10.2037	-8.73726	-7.96619	6.34471	-16.7854	-3.44491	-4.47089	-6.79718	-11.6483	-18.5217	-10.9021
79.6368	7	-4.96309	11.2402	-9.60002	14.6575	5.53411	1.32846	0.67929	-0.42786	2.12532	10.8348	-8.24721	-6.2535	3.29257	-0.964365	21.4425	-2.8204	-6.05373	-11.5998	-7.42087	-10.7981	-4.95491	-9.17982	-22.2393	-7.77933	-3.63774	-11.1232	-11.2519	-20.0866	-21.7501	2.19926	-13.029	-9.24039	-9.79664	4.82674	-22.7324	-6.20283	-5.67451	-8.46794	-15.6504	-23.7975	-13.8163
92.9098	8	-5.80105	9.68529	-9.20217	12.3138	3.29471	0.380313	-0.916826	-1.40943	0.120084	13.0756	-9.96202	-7.01865	2.01904	-1.84667	21.203	-4.38958	-7.16837	-11.6625	-9.58715	-12.941	-5.31552	-10.9492	-25.2303	-9.20495	-5.54884	-12.1792	-12.8662	-24.0384	-23.7174	-3.01934	-16.0152	-10.5843	-10.3211	1.20618	-25.8781	-8.58368	-6.05523	-10.8433	-17.9482	-28.2153	-17.0564
106.183	9	-5.6749	10.0556	-5.09009	8.67375	4.24113	0.646319	-0.809976	-2.84765	1.32842	10.7442	-13.6281	-8.62097	1.44512	-1.10258	19.371	-3.511	-7.69673	-13.4148	-10.3115	-15.6862	-7.47563	-12.0066	-26.3903	-10.3747	-6.32263	-13.9352	-13.3678	-25.8657	-25.5156	-5.88177	-18.3664	-11.8011	-11.1332	-3.98171	-29.6936	-11.2242	-9.65543	-14.2194	-19.3173	-33.9109	-21.4071
119.456	10	-7.7503	8.98519	-4.48964	7.16778	0.776868	-0.0623216	-1.34941	-4.17417	-1.22488	10.87	-13.333	-9.4443	-0.0548786	-2.1056	21.4668	-4.84221	-7.30808	-13.3466	-11.2814	-16.8863	-7.89762	-14.1662	-26.6036	-12.15	-7.5887	-15.0231	-14.9763	-27.8719	-27.7513	-10.5757	-20.7691	-13.9443	-12.0926	-7.00364	-28.2192	-13.5528	-11.8521	-16.6064	-23.5066	-43.6343	-29.2292
132.729	11	-6.41666	10.2811	-3.1649	5.86096	2.21022	-0.925809	-5.77723	-5.06582	-0.723973	8.00985	-16.275	-10.5763	-1.83587	-1.80222	20.8243	-4.6559	-6.70579	-14.4177	-11.4331	-17.8176	-11.5326	-15.4361	-24.5966	-14.2504	-8.65352	-18.5836	-16.186	-28.1917	-29.6228	-11.7666	-21.9074	-16	-13.4791	-11.3912	-24.5867	-16.0946	-14.5744	-19.9332	-27.4142	-53.8146	-41.903
146	12	-9.94501	11.2383	-6.43288	5.8141	1.16825	-1.998	-12.3371	-5.64861	-3.19006	7.61895	-18.062	-10.1219	-2.47346	-3.15017	20.6326	-5.69753	-6.29994	-14.1353	-12.8404	-17.1686	-13.9961	-17.2852	-24.1231	-16.239	-10.6767	-21.5698	-18.3514	-27.0934	-31.0422	-12.4081	-24.5854	-18.9674	-14.8943	-14.8617	-21.1739	-18.004	-15.3592	-22.9581	-32.071	-64.7103	-57.3842
159.274	13	-5.95096	13.146	-5.72939	7.22952	4.1638	-2.3768	-14.768	-6.54715	-1.15167	2.49911	-20.7572	-11.4182	-3.95129	-3.79653	19.0751	-5.15558	-7.20395	-15.9762	-13.6062	-18.0042	-17.8716	-18.6228	-23.4774	-18.4088	-12.9379	-26.2486	-20.4037	-26.2524	-32.8966	-10.9184	-26.6008	-21.4436	-16.7356	-16.8942	-18.8921	-20.1725	-17.9629	-25.8626	-39.7898	-77.5551	-76.5394
172.547	14	-7.72707	13.1381	-8.22207	9.61855	3.99474	-3.17692	-20.0822	-6.9335	-2.38731	1.62203	-20.75	-11.6767	-4.39001	-6.43793	17.2678	-6.3842	-8.10882	-15.5721	-15.8686	-18.4263	-20.33	-20.1498	-24.4055	-20.0465	-17.054	-29.2554	-23.415	-27.671	-34.6777	-12.4519	-29.5834	-24.2809	-18.0668	-17.3432	-17.7895	-22.238	-19.8783	-28.0117	-47.7591	-93.5512	-98.2781
185.82	15	-5.90523	14.1569	-8.08446	10.1159	7.92052	-2.70318	-24.6338	-7.06193	-2.36528	-1.08388	-24.4083	-12.8275	-4.69645	-8.01217	15.4661	-5.62676	-9.13412	-17.594	-17.7096	-19.8854	-24.6496	-21.2441	-26.7196	-21.6897	-19.9582	-34.2999	-25.7244	-30.17	-36.821	-13.0519	-32.6106	-27.0077	-20.1443	-21.209	-20.7528	-25.722	-24.9442	-30.9668	-54.5795	-106.634	-119.577
199.093	16	-4.66065	13.6789	-9.46128	8.54971	4.98637	-3.1755	-23.6883	-6.55385	-2.71833	-4.41586	-27.0397	-14.0715	-6.48039	-13.2074	12.4207	-6.46144	-11.755	-18.4279	-20.0032	-21.2149	-29.0438	-22.8049	-29.6547	-23.5982	-23.3287	-37.7523	-27.9395	-31.763	-39.3679	-19.4697	-36.2117	-29.9054	-22.7116	-25.5887	-23.5875	-29.5368	-29.5892	-35.344	-61.7384	-124.725	-139.065
212.365	17	0.681179	15.8264	-9.24461	6.09222	6.36446	-3.27909	-20.8066	-6.34857	-3.85998	-8.30384	-26.9866	-15.7236	-9.00496	-16.2398	12.2589	-7.35764	-12.4735	-21.1064	-21.6484	-23.194	-33.523	-24.7333	-31.1643	-25.8716	-25.5945	-41.3767	-30.2399	-34.8093	-41.9314	-22.692	-38.6837	-32.8258	-25.9427	-31.1062	-28.6861	-34.949	-35.8481	-39.5951	-71.4719	-145.836	-158.211
225.639	18	0.489812	17.5746	-10.9399	5.16647	2.84731	-4.44435	-20.9273	-6.13139	-5.16276	-11.201	-28.773	-16.835	-11.1747	-19.3254	9.78579	-9.87658	-13.6643	-22.108	-23.5632	-25.21	-37.486	-26.6359	-34.5382	-28.5571	-27.5948	-43.8202	-32.9316	-37.2444	-47.1378	-26.5845	-42.5119	-36.2289	-30.9382	-35.4344	-32.761	-40.8514	-40.5419	-45.993	-83.5323	-169.548	-176.956
238.91	19	3.06951	19.6194	-10.0117	3.64047	3.49267	-4.03271	-19.1568	-6.83689	-7.28578	-13.6799	-30.0156	-17.1181	-13.9176	-19.3918	7.29765	-10.8284	-15.4666	-24.5072	-25.4895	-26.6829	-41.6337	-28.951	-37.7407	-31.2727	-27.7039	-47.1943	-35.7479	-40.5622	-51.9921	-28.5476	-45.74	-39.867	-36.8478	-39.5647	-38.4374	-47.2655	-45.8822	-55.632	-99.6557	-192.047	-200.36
252.184	20	4.36235	20.8123	-9.68462	3.71659	0.642359	-4.87453	-18.9727	-7.42504	-6.53253	-15.9936	-33.1549	-18.8356	-17.2657	-21.8555	2.58003	-13.4352	-18.7389	-25.2369	-28.2764	-28.5867	-44.1063	-31.4476	-42.1518	-34.3117	-29.8652	-49.3992	-38.4669	-42.707	-55.3508	-32.1565	-49.9919	-43.5422	-43.7904	-43.448	-44.1484	-52.1825	-48.9026	-67.6321	-116.218	-217.632	-227.565
265.456	21	2.61752	21.9848	-8.96998	4.90053	3.8286	-4.40722	-19.86	-8.8655	-9.68513	-15.6642	-32.0143	-18.6666	-18.2998	-19.2532	1.29908	-14.3021	-19.7338	-26.9066	-30.2522	-30.6237	-44.7992	-34.1617	-46.9588	-37.1666	-31.3508	-52.8349	-41.8458	-46.2688	-58.9691	-32.2598	-53.7445	-48.0093	-48.381	-46.5207	-50.6417	-57.3038	-52.5036	-78.5584	-135.351	-240.377	-254.021
278.729	22	1.99071	21.6787	-8.11516	6.05868	1.82986	-5.07274	-21.4804	-10.6256	-8.31055	-17.7445	-34.6342	-20.6705	-20.7993	-20.4137	-2.18035	-16.6101	-24.2425	-28.0288	-32.4081	-34.2939	-46.6974	-35.8174	-54.8455	-39.8405	-35.343	-56.3515	-45.0008	-50.585	-64.6911	-36.9506	-58.6812	-53.0329	-53.5064	-49.827	-57.3649	-63.3086	-56.5055	-90.6166	-153.165	-260.38	-282.458
292.003	23	2.08497	22.3929	-8.26879	6.14522	2.0393	-3.67093	-21.9353	-12.0117	-11.0418	-17.2638	-34.1676	-21.1572	-23.1789	-20.2337	-2.42132	-17.107	-27.4865	-30.2994	-33.9975	-35.5999	-48.3202	-39.1111	-60.2416	-42.6814	-39.1901	-60.6519	-49.7017	-55.6153	-69.9023	-41.5612	-63.9313	-59.275	-58.3302	-54.6192	-65.5897	-69.4649	-63.8814	-101.577	-172.333	-278.886	-310.429
305.275	24	4.03339	25.9832	-8.34581	7.23393	-2.67392	-4.79001	-23.6472	-12.7827	-9.56319	-18.9576	-38.2442	-24.413	-26.1022	-24.4417	-2.95975	-20.1539	-31.8538	-32.0227	-35.5538	-39.3454	-50.1278	-42.4615	-65.7471	-45.9898	-44.4343	-65.4795	-53.7371	-60.8666	-76.1671	-48.9913	-70.6277	-65.2702	-64.9737	-61.0031	-73.6754	-77.4084	-70.4931	-112.102	-189.3	-298.253	-333.755
318.548	25	3.56731	30.5006	-10.857	6.1148	-4.10233	-6.50168	-24.5758	-13.6669	-13.3032	-19.2904	-38.5332	-25.2158	-27.8509	-23.7375	-3.46523	-21.0553	-33.4552	-35.0441	-36.8275	-41.9865	-52.8096	-47.1339	-70.7123	-50.3238	-49.4161	-71.1399	-59.314	-67.3663	-84.0283	-55.1788	-77.1746	-73.6194	-72.7267	-67.2485	-83.5599	-87.2327	-79.4167	-124.558	-213.674	-317.871	-355.455
331.82	26	3.87791	33.8948	-10.9293	5.19636	-8.80869	-9.70905	-26.7115	-14.3978	-12.8013	-21.6866	-41.7838	-28.4986	-31.3408	-26.6253	-4.40332	-24.2342	-35.6088	-37.8583	-39.7466	-45.6393	-55.7819	-51.0786	-75.6065	-54.0696	-55.2379	-75.1673	-65.0017	-74.4335	-92.1129	-63.1701	-85.5028	-83.0576	-82.7949	-73.4899	-92.9191	-97.9667	-87.8514	-139.724	-235.96	-333.729	-380.481
345.094	27	2.49449	36.7063	-12.9595	5.28385	-8.55493	-10.3794	-28.2564	-14.8357	-17.6525	-21.9037	-41.4219	-30.0312	-32.1514	-25.9341	-5.19901	-25.6921	-36.3297	-41.3358	-42.2308	-48.3721	-58.888	-56.4235	-77.5372	-58.9681	-59.871	-80.771	-72.3154	-82.0295	-99.8663	-71.0564	-93.3268	-93.4891	-93.6536	-80.8918	-103.742	-107.751	-98.7378	-156.134	-260.379	-347.303	-402.813
358.366	28	0.459146	39.01	-14.3455	4.88544	-10.602	-11.7688	-30.7658	-15.3128	-19.6748	-22.4546	-42.2772	-31.4206	-33.3691	-27.3922	-4.81317	-29.2357	-37.2039	-42.9448	-45.6898	-51.8155	-61.1893	-61.2171	-79.1817	-63.5815	-64.8875	-84.1951	-77.9048	-89.4114	-105.352	-78.5369	-101.568	-101.775	-104.662	-88.9574	-112.446	-116.517	-106.077	-173.344	-277.442	-355.319	-420.7
371.639	29	-0.550876	38.3758	-15.4743	2.02007	-8.38087	-12.3665	-31.4065	-16.4659	-22.792	-24.2628	-43.1749	-33.511	-34.3943	-27.6514	-7.17523	-32.093	-40.8059	-47.5161	-49.6827	-56.463	-65.3902	-67.5278	-84.259	-70.64	-70.2439	-91.1217	-84.7935	-96.6812	-114.631	-86.4866	-110.702	-112.379	-117.286	-100.464	-124.366	-127.041	-119.24	-190.861	-291.65	-359.451	-436.565
384.911	30	-3.29474	37.794	-15.774	0.079281	-9.81289	-12.7055	-33.5118	-17.1635	-25.4372	-25.6942	-44.3715	-34.9812	-35.1571	-29.4423	-6.68398	-36.8275	-46.0378	-49.0153	-53.669	-60.5541	-68.2856	-72.2781	-88.4708	-76.3303	-76.6026	-95.0655	-90.2253	-104.447	-120.73	-93.871	-120.989	-120.451	-126.998	-111.011	-133.253	-135.699	-128.724	-209.133	-287.699	-358.59	-444.61
398.184	31	-4.54815	37.8619	-16.6323	-1.55915	-9.90264	-12.2487	-34.2415	-18.879	-27.9423	-27.5347	-46.7473	-37.1988	-36.1838	-30.8184	-9.77378	-40.7241	-51.0904	-53.5418	-57.5596	-67.1792	-73.3782	-79.1083	-95.0199	-84.7664	-84.9251	-103.887	-98.0918	-111.704	-128.98	-103.222	-131.525	-130.663	-141.529	-124.51	-146.297	-146.163	-142.663	-229.502	-282.408	-358.444	-443.882
411.458	32	-6.16782	39.5858	-19.2916	-3.28787	-15.1983	-13.0688	-36.5955	-20.7193	-29.87	-28.6201	-48.6751	-39.0162	-37.8067	-32.2915	-10.6469	-45.3032	-54.0075	-55.1949	-61.1615	-71.1677	-76.8885	-86.8298	-101.532	-91.5134	-91.9056	-108.194	-103.622	-119.478	-134.151	-109.917	-141.702	-139.093	-151.407	-136.134	-154.926	-155.687	-152.753	-252.243	-274.121	-358.947	-438.72
424.73	33	-5.79955	38.5596	-18.1075	-4.23727	-15.7368	-14.5092	-37.6909	-23.2387	-30.7554	-32.69	-53.249	-43.5373	-40.5698	-35.7195	-16.5725	-49.3129	-58.7765	-62.4887	-66.69	-79.6586	-83.5079	-95.4599	-111.765	-100.916	-101.66	-118.531	-113.049	-127.446	-142.896	-121.208	-153.356	-150.679	-163.608	-150.392	-168.418	-169.723	-168.783	-278.876	-267.584	-350.978	-433.319
438.003	34	-8.46786	41.2031	-19.2677	-4.4037	-20.3821	-15.2694	-40.5701	-24.7473	-35.204	-33.819	-54.5234	-44.46	-40.9193	-37.1098	-16.9243	-52.6521	-58.611	-64.9177	-69.8212	-83.3661	-87.3625	-102.093	-117.144	-107.097	-109.089	-123.46	-121.627	-135.363	-146.886	-128.761	-162.204	-160.673	-170.787	-160.336	-175.752	-179.564	-180.469	-309.329	-263.077	-342.151	-436.295
451.275	35	-8.84687	38.548	-18.1076	-4.2178	-21.0104	-15.1517	-42.0599	-27.8973	-35.6217	-38.2415	-60.7636	-49.5664	-45.1705	-42.4938	-26.014	-56.8423	-61.1309	-74.3064	-76.3064	-93.1202	-96.7433	-111.224	-125.15	-118.04	-119.219	-136.551	-133.82	-144.243	-157.466	-141.961	-173.586	-174.136	-184.315	-174.288	-187.953	-192.404	-196.748	-329.132	-265.817	-334.835	-443.714
464.549	36	-10.3842	39.8298	-20.1859	-3.4582	-24.2431	-14.3105	-44.6246	-29.8456	-40.1694	-41.6491	-64.8727	-51.2085	-46.9536	-45.9064	-29.354	-60.9927	-61.104	-78.2471	-81.3937	-96.6329	-103.774	-118.772	-129.694	-126.478	-125.131	-142.348	-143.003	-153.776	-164.429	-148.558	-182.108	-183.282	-189.793	-183.708	-194.571	-200.595	-206.365	-344.91	-267.654	-325.897	-459.491
477.82	37	-11.3744	37.1896	-18.6822	-4.91944	-24.1806	-15.2537	-45.9641	-33.2056	-41.1277	-48.3335	-71.9449	-56.3314	-53.5134	-53.7333	-39.039	-65.3168	-67.177	-88.9935	-91.2405	-108.253	-114.985	-130.171	-139.966	-139.031	-137.077	-157.622	-156.233	-163.853	-178.431	-162.884	-194.015	-195.186	-201.74	-197.003	-206.537	-210.894	-220.487	-356.873	-268.482	-321.958	-477.411
491.094	38	-12.2333	38.5388	-21.0226	-7.36676	-27.8552	-16.0715	-47.5116	-35.5556	-45.1584	-50.7713	-75.0787	-57.5631	-55.7244	-56.8625	-40.5921	-68.7226	-70.4556	-93.1374	-97.5845	-113.419	-121.843	-140.314	-146.948	-148.806	-143.87	-165.34	-164.728	-175.004	-187.236	-170.267	-202.972	-204.226	-208.903	-203.163	-211.906	-216.267	-228.683	-363.318	-269.114	-330.411	-495.995
504.367	39	-13.1663	35.111	-22.5256	-9.87236	-28.2179	-18.5127	-49.0541	-40.1591	-45.6644	-56.1938	-81.8145	-63.8427	-63.2067	-64.3774	-50.3951	-74.6839	-79.0862	-104.255	-109.15	-126.121	-133.936	-153.953	-158.75	-162.624	-156.276	-180.944	-176.791	-187.688	-200.787	-184.116	-216.06	-214.874	-220.291	-211.143	-221.749	-224.384	-233.832	-361.574	-269.255	-339.548	-505.395
517.639	40	-12.7475	38.3172	-24.1513	-9.49839	-31.6445	-20.3435	-50.6417	-42.6038	-49.7373	-57.2863	-83.3625	-65.8502	-65.6893	-65.783	-51.5368	-78.6543	-83.2123	-108.004	-115.117	-130.959	-140.637	-164.736	-167.36	-170.785	-164.042	-186.846	-184.896	-198.129	-209.713	-190.655	-223.964	-222.381	-226.069	-211.556	-225.287	-228.885	-232.545	-365.379	-264.828	-349.364	-512.961
530.913	41	-15.3158	32.9013	-28.2108	-12.4529	-32.2087	-25.1454	-53.0233	-47.2964	-51.4644	-61.0394	-88.4867	-73.0691	-73.2854	-73.672	-60.6865	-85.9109	-94.8944	-119.53	-126.004	-144.255	-151.854	-178.633	-181.096	-183.139	-177.248	-201.903	-197.308	-208.594	-223.457	-203.234	-234.272	-230.998	-237.509	-214.993	-230.215	-235.165	-236.214	-369.995	-263.588	-361.544	-513.912
544.185	42	-16.4291	32.8528	-27.3919	-14.4925	-33.8457	-28.1573	-54.8718	-48.97	-54.8293	-61.1264	-93.1684	-76.7225	-75.1881	-76.7266	-62.8659	-91.9806	-100.353	-123.864	-130.839	-149.409	-157.888	-187.522	-188.601	-191.069	-184.82	-207.079	-205.374	-215.309	-230.418	-209.206	-240.702	-237.96	-243.665	-210.902	-228.48	-235.948	-233.686	-372.105	-262.961	-370.429	-514.988
557.458	43	-21.7369	26.8429	-31.4015	-17.0489	-35.0512	-32.2373	-59.0143	-52.8041	-56.3111	-66.524	-103.188	-85.8579	-84.0747	-90.0439	-75.6713	-101.428	-112.147	-136.131	-142.155	-162.156	-170.085	-198.831	-200.45	-202.734	-198.742	-221.184	-217.578	-222.014	-241.308	-219.562	-246.023	-244.136	-253.823	-214.493	-231.867	-237.741	-236.279	-373.681	-262.295	-376.878	-515.824
570.73	44	-22.4482	27.0633	-30.2735	-20.0604	-39.0672	-35.8488	-61.7967	-54.009	-61.0601	-67.2065	-108.553	-90.7101	-87.0081	-97.0536	-79.3533	-106.157	-117.08	-140.595	-147.167	-166.955	-176.067	-206.282	-207.322	-210.556	-206.885	-225.902	-226.735	-225.678	-244.803	-222.868	-248.644	-246.369	-254.346	-213.79	-227.061	-231.71	-237.736	-376.389	-259.553	-383.908	-515.564
584.004	45	-27.2728	19.4964	-36.5284	-25.887	-43.1733	-40.1339	-66.1688	-58.9944	-64.4743	-73.5353	-117.671	-100.759	-96.7872	-111.535	-91.4294	-116.95	-129.932	-154.098	-160.57	-180.84	-187.509	-217.218	-220.794	-222.138	-219.144	-240.053	-236.383	-231.334	-252.181	-228.901	-246.455	-252.277	-256.694	-220.966	-227.809	-229.66	-243.771	-377.842	-261.37	-389.93	-514.763
597.277	46	-24.8362	20.9382	-33.7671	-29.3601	-46.4741	-44.5273	-68.4067	-61.4907	-68.417	-74.3714	-121.566	-105.167	-98.1924	-118.271	-94.7142	-122.86	-134.642	-159.578	-165.895	-185.419	-192.692	-224.753	-229.625	-229.289	-227.191	-244.456	-243.443	-234.661	-248.2	-232.113	-241.589	-253.258	-253.878	-226.105	-221.499	-222.818	-240.365	-373.721	-258.446	-394.489	-514.34
610.549	47	-27.9856	14.2672	-41.7282	-32.9423	-51.5627	-48.7098	-72.6131	-68.325	-73.0377	-82.345	-128.233	-114.353	-106.913	-130.123	-106.4	-133.611	-147.108	-173.417	-179.443	-198.978	-204.94	-233.586	-242.88	-239.127	-238.389	-254.912	-250.649	-240.595	-248.388	-230.142	-235.426	-258.089	-251.468	-238.645	-223.862	-222.454	-244.788	-370.466	-254.441	-397.915	-514.413
623.823	48	-22.2951	17.2661	-40.1795	-35.7976	-53.9844	-53.506	-74.0917	-72.5505	-78.196	-84.3312	-128.213	-118.234	-109.732	-131.814	-109.24	-140.25	-151.835	-178.67	-183.388	-204.539	-212.158	-239.205	-250.305	-244.198	-243.146	-258.559	-254.839	-243.37	-243.383	-226.958	-228.775	-258.29	-243.784	-241.541	-213.535	-218.084	-238.158	-367.283	-250.527	-401.479	-516.544
637.095	49	-25.9346	11.1686	-49.0608	-41.0089	-57.3501	-56.8521	-78.2114	-79.7743	-82.2107	-93.5795	-134.868	-128.229	-120.477	-140.691	-121.533	-152.38	-164.426	-192.466	-196.072	-217.904	-224.525	-247.943	-260.256	-249.825	-246.843	-262.568	-255.469	-246.175	-242.64	-223.01	-219.904	-262.261	-242.759	-247.929	-215.095	-224.006	-238.134	-364.146	-246.993	-403.244	-517.246
650.368	50	-20.9824	16.4624	-46.5985	-43.2409	-57.876	-62.1141	-80.9985	-83.0919	-86.2439	-96.5343	-137.897	-132.058	-124.519	-143.334	-124.544	-158.189	-168.633	-197.837	-199.453	-222.006	-231.37	-255.889	-265.562	-251.84	-246.496	-256.896	-258.778	-242.331	-235.501	-221.223	-216.877	-259.124	-236.99	-244.577	-205.827	-222.68	-231.62	-359.741	-244.528	-404.038	-518.43
663.64	51	-25.1328	12.8988	-54.3921	-46.8915	-64.3914	-65.3456	-86.7144	-90.2848	-92.8232	-106.256	-147.253	-142.32	-137.548	-152.81	-136.647	-168.737	-180.389	-210.89	-212.76	-235.097	-244.058	-263.937	-272.458	-253.304	-246.826	-256.451	-254.661	-236.592	-234.384	-216.209	-213.3	-261.309	-233.376	-244.931	-209.868	-227.096	-238.011	-358.421	-243.42	-403.031	-516.908
676.914	52	-20.055	13.0798	-54.575	-50.0383	-68.041	-72.8222	-91.0554	-95.0692	-97.0607	-110.547	-155.507	-149.733	-145.795	-161.143	-142.538	-175.95	-185.975	-217.741	-220.962	-242.025	-252.128	-271.206	-275.489	-252.156	-246.401	-252.875	-252.831	-227.887	-228.02	-222.999	-210.778	-258.849	-228.809	-240.562	-207.281	-227.532	-238.04	-356.764	-243.974	-401.291	-515.24
690.187	53	-22.3008	12.3422	-59.8997	-54.7474	-70.7261	-76.3473	-97.3094	-101.462	-104.777	-118.105	-164.497	-158.166	-155.356	-169.774	-152.469	-184.912	-195.535	-229.085	-231.387	-249.835	-262.32	-275.726	-275.589	-251.902	-243.507	-248.867	-253.444	-220.817	-223.352	-227.904	-208.538	-255.839	-225.504	-235.836	-209.546	-226.19	-240.662	-355.039	-244.278	-397.787	-512.605
703.459	54	-17.5039	10.9249	-59.7652	-57.474	-73.1432	-83.2601	-102.846	-106.168	-109.727	-123.085	-173.498	-163.918	-162.05	-179.714	-158.262	-191.775	-201.584	-235.468	-240.007	-253.298	-271.33	-278.733	-276.241	-250.663	-243.687	-249.276	-255.713	-214.344	-218.204	-235.586	-206.707	-253.43	-222.575	-234.655	-209.32	-224.156	-242.572	-353.221	-246.613	-394.803	-512.112
716.733	55	-19.8731	9.04673	-65.5971	-61.9407	-77.8278	-86.0173	-109.594	-114.233	-117.505	-132.025	-180.763	-172.174	-170.416	-189.559	-168.977	-201.774	-211.62	-244.903	-250.858	-256.575	-280.254	-278.433	-271.535	-245.822	-242.368	-249.185	-254.674	-211.913	-215.209	-240.251	-204.683	-249.064	-221.712	-232.572	-211.616	-220.348	-245.234	-352.687	-248.601	-391.195	-511.795
730.004	56	-15.938	5.91408	-65.9657	-66.7261	-80.6702	-92.9362	-114.789	-120.27	-121.79	-137.64	-188.192	-178.646	-177.344	-199.002	-174.224	-208.733	-216.362	-251.577	-258.178	-256.68	-287.26	-278.357	-269.395	-239.943	-235.036	-247.946	-258.618	-210.44	-215.764	-247.08	-202.768	-247.515	-220.129	-231.361	-210.655	-218.775	-242.179	-351.986	-251.283	-387.941	-514.123
743.278	57	-16.2643	8.11927	-69.2123	-72.1111	-82.9326	-94.0271	-120.934	-127.194	-131.598	-144.198	-191.377	-184.278	-183.665	-204.192	-182.154	-215.721	-223.283	-259.862	-260.571	-252.876	-291.6	-276.988	-261.216	-233.638	-228.06	-244.025	-261.171	-210.44	-216.786	-247.356	-201.785	-240.447	-220.393	-224.94	-206.397	-212.696	-235.795	-351.23	-252.757	-384.718	-515.887
756.55	58	-8.95656	-0.361355	-71.6878	-77.4356	-90.2573	-103.272	-127.503	-134.856	-137.544	-151.722	-200.565	-192.901	-192.458	-215.424	-189.427	-222.811	-229.53	-266.658	-268.914	-253.15	-298.759	-275.483	-258.473	-227.558	-222.826	-243.526	-259.548	-208.456	-219.078	-248.321	-200.207	-243.419	-221.72	-229.349	-211.034	-217.031	-235.899	-350.147	-254.778	-382.918	-518.027
769.823	59	-4.34016	1.97815	-75.2718	-81.5755	-94.419	-106.323	-134.356	-141.847	-147.853	-156.585	-202.818	-198.282	-198.832	-220.445	-197.754	-230.346	-235.877	-266.002	-266.638	-250.505	-301.593	-272.567	-247.406	-221.973	-216.774	-238.597	-259.335	-206.385	-217.579	-248.215	-199.482	-239.526	-221.232	-223.87	-207.823	-212.681	-230.803	-348.633	-256.138	-382.291	-521.343
783.095	60	3.62899	-6.29351	-77.6028	-87.5953	-98.5247	-116.744	-141.366	-147.808	-155.061	-163.47	-212.313	-205.956	-208.096	-230.52	-204.426	-236.22	-240.831	-268.035	-265.485	-253.34	-308.071	-271.212	-246.658	-220.073	-210.257	-238.57	-258.327	-203.262	-217.28	-246.794	-197.045	-243.703	-221.344	-230.182	-212.599	-218.447	-232.558	-347.84	-257.7	-382.329	-524.995
796.369	61	5.3252	-6.53415	-84.4854	-96.3455	-101.834	-121.344	-149.892	-154.508	-165.22	-171.91	-218.375	-212.272	-216.528	-238.473	-214.685	-240.101	-242.976	-268.14	-259.949	-250.325	-310.527	-267.867	-240.154	-218.844	-206.226	-237.686	-256.441	-198.83	-213.81	-244.227	-196.169	-242.66	-223.608	-230.805	-214.741	-219.378	-234.173	-347.007	-258.219	-382.107	-528.145
809.642	62	15.1667	-9.47408	-84.9787	-100.162	-105.769	-130.811	-156.409	-161.143	-171.845	-177.847	-223.996	-218.274	-221.623	-246.148	-218.86	-246.363	-239.2	-265.782	-256.003	-242.458	-318.935	-266.152	-235.14	-218.618	-199.577	-233.717	-255.669	-196.495	-207.139	-245.922	-195.299	-244.584	-219.522	-230.957	-214.098	-221.135	-235.181	-346.508	-258.661	-381.726	-523.798
822.914	63	11.2752	-9.65582	-93.446	-108.961	-111.758	-133.955	-164.175	-168.301	-179.446	-185.929	-230.076	-225.727	-229.812	-253.782	-232.399	-249.431	-236.483	-263.344	-249.153	-236.99	-319.306	-264.214	-232.337	-216.456	-193.499	-232.681	-252.337	-193.466	-205.729	-244.096	-195.9	-244.277	-221.877	-230.592	-216.659	-221.261	-238.689	-346.246	-259.967	-382.111	-517.505
836.187	64	16.5818	-14.4274	-94.5033	-112.686	-116.829	-141.511	-169.056	-173.983	-183.896	-192.271	-235.884	-231.978	-234.914	-260.236	-234.07	-251.696	-231.806	-264.519	-242.086	-228.205	-322.791	-263.807	-231.055	-214.374	-187.942	-227.514	-249.968	-192.406	-202.049	-245.637	-197.982	-245.332	-218.704	-230.209	-216.69	-222.271	-237.645	-346.881	-261.387	-381.898	-509.886
849.459	65	11.4926	-18.6414	-103.047	-122.935	-126.444	-143.866	-174.922	-181.45	-191.162	-200.089	-242.157	-240.579	-242.9	-264.782	-244.974	-250.083	-228.186	-265.916	-238.517	-222.069	-319.617	-260.451	-228.481	-212.529	-184.631	-227.77	-246.2	-190.167	-203.36	-244.747	-200.969	-245.009	-223.977	-229.903	-220.023	-223.869	-240.798	-348.358	-263.157	-382.806	-502.677
862.733	66	18.695	-22.9439	-101.445	-123.136	-130.114	-151.125	-179.213	-187.36	-197.211	-202.87	-244.287	-247.285	-245.023	-264.536	-241.72	-249.99	-224.23	-265.503	-231.726	-215.762	-319.749	-260.794	-222.577	-211.672	-183.8	-220.735	-247.914	-193.252	-199.744	-248.298	-203.668	-242.322	-218.684	-224.777	-216.229	-222.012	-237.565	-350.183	-264.971	-385.158	-497.401
876.005	67	9.96658	-31.1963	-112.804	-135.683	-139.386	-155.787	-188.026	-194.949	-203.823	-212.488	-254.529	-256.122	-257.907	-265.248	-249.878	-241.42	-224.938	-267.352	-231.016	-221.455	-313.348	-256.776	-225.673	-211.002	-183.819	-226.621	-244.536	-192.017	-206.676	-243.731	-204.856	-244.773	-227.026	-230.898	-226.196	-228.612	-245.57	-351.911	-268.079	-387.46	-499.481
889.278	68	17.3683	-33.0978	-110.743	-135.267	-139.405	-163.807	-193.753	-200.203	-209.485	-215.114	-256.549	-259.302	-257.363	-258.981	-236.597	-233.745	-221.246	-265.882	-225.094	-216.045	-313.063	-257.347	-220.251	-211.234	-185.444	-220.051	-248.315	-195.361	-201.88	-245.572	-205.802	-242.778	-219.733	-227.106	-222.267	-227.574	-241.497	-354.041	-277.57	-389.046	-506.063
902.552	69	5.83115	-40.718	-122.865	-148.239	-148.198	-169.314	-202.522	-209.791	-217.477	-226.026	-265.962	-267.697	-267.662	-254.531	-243.874	-224.648	-220.181	-268.975	-228.583	-219.141	-309.321	-255.397	-225.58	-212.014	-187.352	-227.537	-246.714	-193.87	-207.858	-242.577	-206.107	-246.047	-229.668	-234.297	-231.219	-234.044	-251.424	-356.608	-288.627	-391.546	-512.274
915.824	70	11.5674	-41.5494	-123.442	-147.092	-150.063	-177.451	-209.926	-216.973	-221.346	-230.332	-267.423	-271.042	-261.689	-249.973	-228.369	-219.566	-215.855	-266.785	-222.03	-212.058	-311.998	-256.692	-220.004	-213.365	-188.706	-221.625	-250.961	-196.862	-202.063	-246.896	-206.63	-244.65	-220.434	-230.494	-227.439	-231.413	-248.619	-359.763	-302.084	-395.225	-517.87
929.097	71	-0.225522	-48.419	-136.298	-158.971	-161.724	-180.511	-218.845	-225.396	-225.979	-240.828	-276.416	-276.415	-267.263	-248.969	-234.807	-215.049	-217.886	-266.711	-223.83	-213.678	-310.373	-255.418	-226.213	-214.391	-190.407	-230.453	-249.078	-195.911	-209.128	-245.35	-207.883	-249.577	-230.274	-237.754	-236.509	-237.596	-257.655	-364.589	-316.637	-398.728	-522.619
942.369	72	4.58629	-53.9163	-137.623	-157.685	-166.795	-186.382	-223.367	-227.448	-228.092	-241.976	-275.549	-278.122	-254.351	-248.294	-221.945	-215.303	-216.47	-264.105	-216.391	-206.454	-313.463	-258.399	-219.112	-214.45	-192.133	-224.895	-253.808	-199.453	-204.397	-250.419	-208.823	-248.819	-221.75	-234.216	-231.845	-234.87	-253.667	-370.457	-332.036	-403.618	-526.264
955.643	73	-11.1158	-64.1671	-151.991	-170.606	-180.27	-189.062	-229.887	-233.247	-233.151	-250.657	-284.162	-282.9	-260.133	-252.993	-232.152	-216.25	-217.005	-265.487	-216.557	-210.561	-311.355	-258.469	-227.501	-215.441	-194.36	-233.853	-251.97	-199.019	-213.046	-250.068	-211.281	-253.571	-234.283	-241.269	-240.976	-240.839	-263.733	-376.154	-340.956	-408.071	-526.975
968.914	74	-7.44566	-69.4338	-154.257	-171.459	-184.931	-197.363	-236.835	-236.867	-235.015	-249.825	-282.089	-280.78	-248.195	-257.344	-219.305	-222.104	-215.129	-264.035	-208.847	-206.267	-313.977	-260.777	-221.471	-215.693	-195.757	-227.322	-257.284	-203.808	-209.448	-254.103	-210.977	-252.276	-225.348	-236.528	-236.376	-239.832	-259.463	-381.491	-350.752	-412.282	-529.185
982.188	75	-21.1072	-79.0193	-167.902	-181.66	-196.907	-200.732	-244.791	-243.98	-240.854	-254.803	-289.292	-279.612	-257.757	-261.939	-231.51	-225.004	-215.112	-262.552	-211.638	-211.954	-311.896	-260.741	-230.364	-216.076	-197.908	-235.796	-257.819	-204.248	-219.228	-254.346	-213.826	-255.068	-238.871	-243.085	-244.33	-247.787	-268.71	-387.987	-360.433	-413.784	-535.574
995.462	76	-15.0917	-85.7307	-170.892	-182.3	-201.754	-208.869	-249.98	-246.921	-243.854	-253.158	-285.001	-271.549	-246.427	-264.959	-216.752	-229.685	-211.88	-257.783	-206.283	-208.713	-315.563	-262.637	-227.921	-215.775	-199.823	-227.685	-263.226	-208.273	-214.921	-258.656	-215.302	-251.508	-229.899	-237.922	-237.71	-246.999	-265.28	-393.613	-370.813	-415.123	-546.966
1008.73	77	-26.6198	-91.1414	-184.258	-193.725	-210.239	-210.61	-257.232	-256.071	-249.623	-258.136	-291.781	-269.73	-258.126	-274.702	-224.129	-231.691	-212.537	-256.836	-210.989	-215.342	-315.37	-261.516	-240.479	-217.399	-201.385	-234.001	-263.416	-207.308	-223.6	-259.688	-220.25	-255.947	-242.718	-246.198	-246.78	-255.846	-274.819	-398.857	-382.2	-416.08	-560.611
1022.01	78	-17.0342	-97.0473	-186.063	-195.032	-212.545	-217.008	-259.05	-258.289	-251.766	-257.257	-286.322	-261.903	-244.291	-273.72	-205.917	-237.125	-212.736	-253.249	-207.762	-212.856	-320.913	-262.676	-236.319	-219.451	-201.827	-222.746	-270.079	-210.572	-218.007	-265.397	-222.132	-254.052	-232.831	-241.026	-240.187	-255.697	-271.321	-411.505	-400.636	-417.296	-575.958
1035.28	79	-26.7129	-104.433	-198.088	-209.125	-220.302	-215.87	-263.399	-264.036	-256.064	-262.601	-296.678	-261.68	-256.894	-279.46	-210.294	-235.259	-215.692	-252.595	-214.18	-220.399	-321.727	-261.345	-247.114	-222.132	-204.065	-229.289	-271.796	-209.365	-226.561	-268.013	-228.407	-259.545	-244.883	-249.314	-250.008	-263.638	-281.862	-422.661	-416.014	-416.541	-590.374
1048.55	80	-18.3966	-111.327	-200.682	-217.618	-221.589	-220.593	-264.946	-264.276	-257.432	-263.853	-288.595	-256.548	-243.466	-277.243	-192.244	-240.015	-216.962	-251.116	-213.886	-219.311	-327.033	-263.102	-243.277	-223.422	-204.829	-219.314	-276.987	-213.78	-220.417	-272.677	-230.188	-261.634	-235.486	-245.514	-245.538	-261.344	-278.789	-432.051	-434.643	-415.331	-606.776
1061.82	81	-29.8373	-115.723	-211.589	-230.842	-226.384	-219.839	-269.426	-269.463	-259.559	-268.298	-298.742	-261.515	-260.231	-284.74	-200.644	-239.656	-220.012	-254.12	-222.707	-226.765	-326.711	-263.171	-250.279	-225.759	-207.882	-228.36	-278.463	-213.753	-229.405	-275.328	-235.273	-271.098	-249.182	-256.076	-258.197	-269.781	-289.396	-440.984	-455.482	-413.617	-620.409
1075.1	82	-22.4878	-124.719	-215.5	-234.487	-226.334	-228.026	-271.326	-270.441	-260.981	-269.81	-289.483	-257.565	-247.62	-280.347	-188.876	-244.562	-223.39	-252.638	-222.766	-223.571	-332.275	-264.496	-245.278	-226.05	-209.591	-221.258	-283.714	-214.428	-223.459	-280.579	-237.236	-271.76	-242.274	-252.32	-253.896	-268.08	-287.127	-449.887	-473.448	-411.929	-635.792
1088.37	83	-31.2028	-125.442	-224.778	-243.162	-231.063	-226.87	-275.233	-276.134	-261.507	-274.215	-296.205	-262.617	-266.99	-287.597	-202.343	-242.612	-225.792	-252.269	-226.248	-222.898	-331.823	-264.371	-247.008	-226.409	-213.971	-227.614	-284.964	-212.564	-228.727	-284.096	-244.295	-276.758	-252.206	-258.534	-261.591	-272.511	-295.264	-451.054	-484.16	-413.278	-652.714
1101.64	84	-29.231	-135.215	-227.612	-240.967	-234.356	-235.044	-273.994	-276.528	-261.947	-273.454	-286.497	-260.436	-256.348	-282.898	-197.646	-246.734	-229.201	-253.649	-230.956	-222.741	-338.203	-268.152	-249.509	-226.709	-216.359	-228.417	-287.925	-215.165	-229.71	-290.213	-247.439	-280.72	-251.941	-262.732	-265.033	-279.596	-298.666	-448.95	-496.418	-415.616	-676.538
1114.92	85	-38.1988	-134.822	-234.549	-242.697	-236.725	-231.971	-272.387	-279.345	-261.955	-273.875	-293.98	-263.29	-277.6	-289.105	-213.121	-243.107	-232.626	-253.321	-232.458	-220.018	-337.906	-268.816	-251.747	-227.457	-220.366	-234.653	-289.685	-214.381	-236.766	-294.239	-254.367	-284.57	-261.361	-268.264	-272.922	-288.846	-307.909	-445.936	-504.388	-420.279	-695.58
1128.19	86	-35.8658	-143.513	-236.88	-239.798	-239.721	-237.874	-269.159	-278.867	-262.402	-272.741	-286.96	-256.611	-266.284	-281.822	-207.816	-245.429	-237.388	-255.562	-235.017	-218	-344.882	-272.241	-255.272	-228.186	-222.24	-237.804	-292.664	-217.53	-238.894	-299.598	-256.67	-287.375	-259.692	-270.071	-274.898	-296.328	-310.189	-444.034	-508.081	-426.73	-715.765
1141.46	87	-44.2024	-139.748	-242.784	-243.673	-242.449	-233.438	-268.433	-283.298	-260.842	-272.459	-296.836	-256.945	-290.598	-284.976	-221.411	-243.087	-238.242	-256.329	-235.302	-215.813	-344.974	-275.481	-258.405	-230.388	-227.092	-247.679	-296.135	-222.629	-247.905	-302.84	-262.153	-291.485	-268.312	-273.316	-282.514	-305.147	-320.01	-442.881	-511.928	-434.037	-735.923
1154.73	88	-39.2113	-146.666	-247.192	-244.022	-243.064	-239.175	-268.989	-283.601	-261.186	-268.468	-288.963	-247.571	-280.386	-276.119	-213.916	-247.967	-242.982	-257.74	-237.205	-215.173	-351.684	-281.694	-260.366	-230.766	-228.303	-250.289	-300.768	-228.95	-250.264	-306.731	-261.839	-294.266	-266.273	-272.216	-284.802	-312.993	-322.853	-443.361	-514.884	-446.515	-752.264
1168.01	89	-43.5611	-141.324	-251.439	-249.646	-242.582	-235.035	-271.309	-287.842	-259.531	-268.687	-297.965	-247.324	-301.775	-281.955	-225.856	-248.131	-244.39	-258.849	-236.697	-217.321	-351.052	-284.429	-262.414	-232.113	-232.503	-258.505	-304.512	-230.773	-256.407	-307.047	-265.175	-298.216	-275.126	-274.667	-290.371	-317.319	-329.54	-449.21	-517.002	-460.528	-762.565
1181.28	90	-42.0346	-145.081	-253.357	-250.949	-243.815	-239.944	-273.219	-289.159	-258.996	-267.552	-296.786	-243.532	-296.829	-279.404	-221.873	-251.289	-246.56	-261.839	-239.519	-220.596	-355.204	-287.939	-266.914	-232.968	-233.921	-264.824	-306.771	-233.107	-259.86	-307.923	-264.881	-301.087	-276.924	-277.073	-293.737	-321.679	-332.021	-453.313	-517.128	-467.486	-769.296
1194.55	91	-42.0111	-138.119	-257.143	-255.808	-241.661	-236.556	-275.675	-292.654	-257.85	-267.042	-299.806	-244.972	-313.306	-281.986	-230.203	-250.652	-245.35	-258.886	-234.457	-217.162	-353.913	-289.539	-261.457	-233.913	-236.21	-263.406	-309.91	-233.769	-259.989	-308.659	-267.076	-300.667	-279.003	-273.111	-293.191	-320.301	-334.726	-457.105	-517.83	-476.707	-773.783
	92
	93
	94
	95
	96
	97
	98
	99
	100
	101
	102
	103
	104
	105
	106
	107
	108
	109
	110
	111
	112
	113
	114
	115
	116
	117
	118
	119
	120
	121
	122
	123
