# Supplementary material for: Comparative micromechanics of bushcricket ears with and without a specialized auditory fovea region in the crista acustica
Source: Proc Biol Sci. 2020 Jun 24;287(1929):20200909. doi: 10.1098/rspb.2020.0909 (PMC7329045; doi:10.1098/rspb.2020.0909)
Supplement: Data for figure 5 [file rspb20200909supp3.xlsx]

## Sheet: Tabelle1
Area under curve Data (µm)
Frequency (kHz)	Af ♂1 (right)	Af ♂2 (left)	Af ♂2 (right)	Af ♂3 (left)	Af ♂3 (right)	Af ♂4 (left)	Af ♂4 (right)	Af ♂5 (left)	Af ♂5 (right)	Mean	Std Dev	Mean / CA length	Af ♀1 (left)	Af ♀2 (right)	Af ♀3 (left)	Af ♀3 (right)	Af ♀4 (left)	Af ♀4 (right)	Af ♀5 (left)	Af ♀5 (right)	Af ♀6 (left)	Af ♀6 (right)	Af ♀7 (left)	Af ♀7 (right)	Af ♀8 (left)	Af ♀8 (right)	Mean	Std Dev	Mean / CA length	Me ♂1 (left)	Me ♂2 (left)	Me ♂3 (left)	Me ♂4 (left)	Me ♂5 (left)	Me ♂6 (right)	Me ♂7 (right)	Me ♂8 (right)	Me ♂9 (left)	Mean	Std Dev	Mean / CA length	Me ♀2 (left)	Me ♀3 (left)	Me ♀4 (left)	Me ♀5 (left)	Me ♀6 (left)	Me ♀7 (left)	Me ♀8 (right)	Me ♀9 (left)
2	0.661851	0.465159	0.321911	0.270506	1.24456	0.718956	0.704963	1.1747	1.97808	0.837854	0.544144	0.000371554	1.20694	1.28016	1.48696	2.05218	0.663477	1.63739	1.11181	2.13508	0.845955	0.603246	1.15265	1.45795	0.988221	1.51624	1.29559	0.459392	0.000689143	4.38069	1.75732	0.612818	1.62752	2.14884	3.33263	12.3412	5.40352	3.02281	3.84748	3.50783	0.00321965	4.08082	2.88417	1.52558	3.233	1.13421	10.0325	4.17392	3.30558
2.5	2.01927	0.623428	2.39486	1.54229	4.19968	3.4853	3.049	5.88974	5.36079	3.17382	1.7475	0.00140746	2.27259	6.40737	3.40502	0.735498	3.80084	6.34317	5.53485	0.848718	4.29226	2.42655	4.55113	3.64831	4.05493	10.3429	4.19029	2.48571	0.00222888	8.05665	4.80908	4.70429	6.6213	6.52335	7.95121	16.544	17.7129	15.3858	9.81207	5.2138	0.00821094	3.01129	4.8202	2.35584	4.16009	4.59679	26.6895	20.3517	8.93369
3	1.65688	1.80765	1.13598	0.728006	3.54591	2.28539	2.15422	4.63151	3.55106	2.38851	1.27409	0.00105921	1.15248	3.17402	2.5739	1.61951	1.59596	2.75155	1.65069	0.393815	2.17428	1.11508	1.98284	2.00598	2.42193	2.68633	1.94988	0.755919	0.00103717	4.39476	1.23951	1.53429	1.49359	2.03236	1.71503	12.8029	7.06346	5.75333	4.22547	3.85231	0.00353595	1.79538	1.68871	1.72178	4.25733	1.56269	11.8561	9.89482	8.24396
3.5	4.90627	4.89553	4.20943	3.88987	12.7919	10.5534	11.7297	13.7409	12.886	8.84478	4.24663	0.0039223	4.72194	4.36158	6.08211	2.7637	5.14933	3.69412	5.63282	2.54395	6.91823	1.60141	9.31098	4.47484	4.8822	3.22777	4.66893	1.97148	0.00248347	5.03473	2.2476	3.9258	3.93738	2.67231	3.07262	5.89794	15.6609	31.3614	8.20119	9.59263	0.00686292	1.4946	1.61647	1.5559	2.32342	5.79609	4.05222	24.139	12.7906
4	8.46553	3.11373	2.93342	4.06024	14.0467	9.05386	8.51321	12.6355	11.1797	8.22243	4.09838	0.00364631	4.51268	3.77693	8.52243	5.86805	6.12645	6.51233	9.12194	10.3434	7.36898	1.36955	10.5834	7.15471	7.02903	7.39109	6.83435	2.50121	0.00363529	9.89796	1.86739	4.12598	1.71323	2.90209	4.5318	7.01397	8.44614	5.3585	5.09523	2.87161	0.00426379	1.52718	1.8014	3.9122	4.56073	4.57981	7.8598	8.68809	8.8563
4.5	4.71413	7.44588	4.67972	5.9074	9.66032	14.2224	14.1899	13.6028	16.6766	10.1221	4.64275	0.00448875	5.57059	4.5033	14.5235	4.20681	11.573	8.30928	9.8227	1.39502	8.9944	1.63875	9.58309	13.4401	11.9271	4.6801	7.86912	4.24846	0.0041857	4.77778	4.39303	2.34679	3.11354	5.50991	1.47055	13.5057	12.1721	26.9754	8.25164	8.17983	0.00690514	2.28223	3.43197	4.60409	1.33789	4.71981	7.62208	8.70664	10.2884
5	1.31276	4.16127	3.00917	2.34253	9.59932	6.1446	4.56424	9.36011	2.9844	4.83093	2.97478	0.00214232	8.73481	2.84173	5.94492	4.98519	3.12658	5.00947	1.52074	4.034	1.86606	0.964512	1.87666	4.20874	3.32447	4.03135	3.7478	2.04432	0.00199351	4.70806	1.14427	1.33126	3.01969	0.753729	1.94229	6.24286	9.43185	4.31417	3.65424	2.85198	0.00305794	1.99924	2.65708	1.18401	4.20873	2.0876	9.29921	6.59531	4.86994
5.5	7.49985	7.22326	3.44046	5.94061	11.9587	2.91811	8.48724	5.24539	32.7747	9.49871	9.14315	0.00421229	11.5552	3.2848	14.2443	1.80585	11.4295	3.94246	7.78219	2.06323	13.0801	1.46176	18.0394	9.70333	4.3945	18.7441	8.68076	6.01244	0.00461743	15.2857	5.0303	6.63645	3.07702	0.840886	5.16803	10.3177	4.43636	14.8732	7.29617	5.10051	0.00610558	3.25616	5.17228	3.35886	3.38903	3.71305	32.289	8.76579	5.96516
6	7.58968	4.26595	11.3144	9.91242	18.069	20.5177	25.3556	23.4587	13.4271	14.879	7.33651	0.00659821	15.0534	9.53688	3.48422	5.61995	10.5532	20.6967	9.39447	5.24776	27.0809	1.86721	24.1813	10.8466	16.1501	12.7016	12.3153	7.62014	0.0065507	13.9205	3.74406	4.17987	3.46221	1.24672	3.36283	19.7901	13.7629	15.0921	8.72903	6.83	0.00730463	4.58338	1.52526	6.8591	8.27036	6.84869	32.3991	19.0963	11.2806
6.5	26.827	14.7583	7.8822	6.72123	21.1296	2.11679	31.8482	13.4525	36.2607	17.8885	11.8631	0.00793281	6.32869	4.0694	5.03976	9.32527	7.80914	3.78312	5.3108	13.0825	7.75331	0.961798	6.82091	4.78791	4.12631	15.5039	6.76449	3.83198	0.00359813	17.2532	7.41998	11.2311	14.3439	1.13754	11.4373	14.2105	15.5992	14.8372	11.9411	4.98531	0.00999255	4.74393	7.20242	3.09384	16.5654	3.75339	16.697	23.6921	9.45782
7	17.2342	12.4742	10.6909	10.7715	14.6043	18.5693	19.1274	13.8952	28.145	16.168	5.47135	0.00716984	11.9417	29.1322	1.92304	4.10173	3.38778	11.4622	3.72148	1.94279	6.48693	0.498884	2.6869	1.97525	6.82329	9.70287	6.84194	7.39585	0.00363933	9.86111	4.99201	15.4901	14.7722	1.45052	5.93825	24.2187	15.1306	9.91842	11.308	6.89845	0.00946276	7.32072	0.927063	8.16675	9.4818	7.93045	13.0809	11.395	11.279
7.5	11.2886	10.0876	13.222	9.6075	33.4949	40.6861		31.6667	6.44507	19.5623	13.3974	0.00867509	4.63168	9.24077	4.67002	23.9181	2.5155	4.00144	9.28589	19.8746	2.32655	0.785681	3.89004	2.65104	3.86362	16.7893	7.74602	7.28162	0.00412022	9.64154	3.77746	1.26242	2.6673	6.07335	5.72951	26.5194	18.6319	13.8296	9.7925	8.39864	0.00819456	4.38992	3.37504	5.9985	7.87186	2.90987	20.2942	6.0036	7.3395
8	60.6341	29.6884	37.2168	91.0765	33.8114	24.7205	14.977	25.4684	19.1968	37.4211	24.0589	0.0165947	5.34651	13.2954	14.1576	9.00685	20.9256	21.6305	9.53404	10.4272	5.79238	0.842805	3.03882	5.29017	10.0868	12.5645	10.1385	6.10383	0.00539282	19.6186	7.46515	3.46004	2.56063	5.57689	12.8301	39.9001	17.5585	20.8519	14.4247	11.8181	0.0120708	16.5049	6.16346	14.4734	5.09028	5.44853	25.8188	8.46739	5.78391
8.5	18.7713	40.2703	12.0393	41.0379	71.3576	61.4563	57.6357	32.2915	69.1314	44.8879	21.4515	0.019906	12.1406	31.1578	12.9474	7.63701	4.54351	14.269	9.56058	19.2608	6.40439	0.701048	3.46394	11.3741	7.16478	34.0367	12.4758	9.78403	0.00663608	25.2947	5.17915	3.5722	9.7161	4.09808	12.6612	12.0878	16.5905	14.3493	11.5054	6.95335	0.00962798	10.1581	3.96489	11.4846	16.5253	3.24016	14.318	3.15792	11.5479
9	80.8302	74.1578	50.9911	29.1304	35.1577	83.1106	60.0751	96.8601	67.3083	64.1801	22.5679	0.0284613	11.5122	14.8919	17.1081	9.35414	24.3054	15.8988	12.3622	17.9731	5.34041	1.4123	8.55427	15.7044	14.0088	10.6907	12.794	5.70488	0.00680534	5.61802	7.25863	2.58108	7.24207	2.62309	10.7488	29.5452	11.7244	10.2999	9.73792	8.13021	0.00814889	14.7655	7.21977	4.64339	6.53918	3.51226	15.106	6.50383	15.4934
9.5	17.6156	69.0538	79.0795	52.2945	116.216	41.6491	100.526	82.9857	60.7157	68.9039	30.1174	0.0305561	13.4391	19.1325	19.2329	26.9802	18.4651	15.2572	10.5514	10.4744	5.46788	1.77967	5.96042	14.7462	13.5592	26.7122	14.4113	7.4168	0.00766559	10.9432	6.59703	0.781411	3.29589	4.9513	11.0715	25.6518	5.39584	38.1414	11.8699	12.2254	0.009933	7.02518	5.29157	1.51549	3.38948	2.27774	5.4785	4.83821	4.04728
10	20.578	38.7281	12.095	50.6904	83.2921	65.5794	59.7418	55.9094	51.9388	48.7281	22.0796	0.0216089	7.07124	22.7695	14.9136	5.69416	15.8292	8.26978	12.4189	21.7476	7.88468	2.68786	6.15412	13.0393	5.00828	5.22898	10.6227	6.32076	0.00565036	9.27864	1.60416	2.71282	4.52165	2.58078	2.60885	12.7729	2.35546	3.35176	4.643	3.80542	0.00388536	4.41432	2.2793	5.32364	5.01296	3.35895	8.40933	6.14736	5.83518
10.5	34.067	60.3278	78.8256	40.534	38.9395	22.9017	68.6547	70.5881	71.5183	54.0396	20.0803	0.0239644	14.7191	22.3294	24.9629	27.6868	11.3627	17.0516	13.7108	11.9298	14.8742	4.51311	4.68894	9.38627	17.1345	16.7528	15.0788	6.78178	0.00802062	5.90239	1.28004	2.6732	4.99802	6.5272	7.24247	14.7075	5.52167	0.0353809	5.43199	4.25593	0.0045456	4.92537	2.11612	1.34537	8.88208	2.85643	6.73658	3.46376	6.59351
11	22.9663	12.1736	24.2454	39.1138	18.7852	14.4835	31.1926	38.9513	21.4365	24.8165	9.76617	0.0110051	34.6383	15.3432	38.2557	15.2202	13.7132	47.207	20.1106	29.3034	14.2133	9.88133	25.4768	28.4082	32.4076	34.9734	25.6537	11.1824	0.0136456	7.68614	6.78552	2.18328	3.02774	1.41315	4.521	14.8658	1.87606	2.40073	4.97327	4.31806	0.00416173	0.583281	0.707276	4.45166	3.98705	1.42862	5.95729	3.88732	2.51068
11.5	11.7785	75.7999	10.8495	25.2932	41.9109	20.8871	21.3612	40.9338	41.7707	32.2872	20.3995	0.014318	23.992	4.86209	52.5837	17.6468	6.95741	26.2601	31.7036	9.7919	11.7098	4.45651	18.7459	19.0557	18.6579	20.382	19.0575	12.6037	0.010137	9.39623	2.16076	6.27789	4.71615	2.25228	0.623997	15.3557	5.27881	17.0959	7.01752	5.83948	0.0058724	6.34782	4.04787	5.54053	17.5992	5.51009	6.93918	15.2067	8.19191
12	6.16518	8.95186	3.97435	24.4228	5.74879	19.4901		20.1583	24.992	14.2379	8.88446	0.00631393	23.5163	6.67561	52.3153	11.6264	2.43664	23.2199	21.7371	26.0691	6.66165	6.54377	11.35	32.1548	10.4112	37.894	19.4723	14.2849	0.0103576	1.5767	1.1546	3.73576	2.76208	1.28154	2.80576	18.6494	3.88279	4.48175	4.48115	5.44466	0.00374992	3.99268	5.66129	3.73535	8.01366	1.81179	31.4369	4.85275	5.94633
12.5	11.6483	79.1437	13.6248	20.293	18.6579	21.8954	61.6098	54.911	20.059	33.5381	24.7853	0.0148728	23.9091	13.3309	59.8778	8.09312	10.3663	25.5647	19.0837	18.9851	4.63768	5.91095	12.1589	10.7421	9.08478	24.174	17.5657	14.0129	0.00934344	13.7847	6.73935	1.23174	5.65741	8.47084	3.20109	11.4361	8.9686	55.8139	12.8115	16.5837	0.0107209	9.10588	5.56176	13.5269	26.2945	4.00401	21.8702	2.70953	22.0209
13	4.88019	2.2484	2.93615	20.0876	7.1174	5.57279	15.8158	29.8977	6.04362	10.5111	9.4135	0.00466123	6.67198	5.97011	25.4431	3.78075	1.08292	3.04742	6.99425	11.7938	2.28981	2.34431	9.62524	13.2403	6.72092	3.00062	7.28611	6.38459	0.00387559	5.16449	2.05363	1.30122	4.05189	0.930934	8.12945	12.4414	11.4984	25.2204	7.86576	7.76366	0.00658223	3.28155	1.58618	3.41732	3.58824	2.97361	9.2337	6.41976	5.13706
13.5	8.37434	17.2195	4.71741	9.9477	25.094	5.68113	14.4918	13.0625	25.0847	13.7414	7.5851	0.00609376	4.32813	4.80942	15.9819	11.8985	2.7954	2.77288	1.43571	4.31222	2.73838	1.85072	2.69252	8.26866	0.457724	1.40942	4.69654	4.42852	0.00249816	1.70815	4.38538	10.5221	7.01235	1.79124	2.01245	11.8987	12.1272	29.4224	8.98665	8.78052	0.00752021	1.75831	2.53372	0.572265	3.72876	2.35984	18.2084	1.64549	2.35568
14	3.0779	3.00563	7.68685	8.07627	37.3624	9.43538	6.82172	22.1307	15.4213	12.5576	11.0831	0.00556877	7.28374	3.42515	15.506	2.06962	0.875483	2.93128	2.05326	7.38344	0.725489	0.832364	1.77938	4.72574	1.18044	2.23823	3.7864	4.01917	0.00201404	4.44523	4.02184	6.31905	0.104894	0.568036	0.971384	19.251	3.35383	26.9457	7.33122	9.36312	0.00613492	1.39411	2.14915	0.454405	3.43484	3.06535	27.9405	1.86452	2.96248
14.5	4.88027	7.1514		16.0731	16.5279	8.09169	15.1379	9.07919	7.44034	10.5477	4.61149	0.00467748	13.8443	14.0555	24.7832	8.48309	15.4868	11.6219	7.88505	14.5375	12.7557	0	9.86143	16.5537	20.9237	20.9581	13.6964	6.25452	0.00728533	2.38859	2.34176	1.47756	0.670752	2.08352	3.06477	5.18469	2.87048	3.74615	2.64759	1.30495	0.00221555	10.3716	5.01278	0.807971	0.27786	1.92834	4.19526	2.87911	4.35576
15	1.3521	14.7126	2.14332	15.1608	11.5526	9.39554	20.8581	25.5713	5.2115	11.7731	8.23962	0.00522089	14.0082	10.9631	16.7072	3.4143	2.08444	2.10102	2.83048	14.2684	1.47938	1.45532	0.769849	13.57	2.48946	4.2233	6.4546	5.9315	0.0034333	2.91149	24.7331	0.696803	0.983574	0.624985	13.3791	11.6036	1.21784	29.8714	9.55799	11.2209	0.00799832	6.60432	1.61277	2.38828	0.944324	3.2755	20.2315	2.5719	3.20737
15.5	1.38903		1.16429	1.45042	6.85683	10.5073	3.42647	6.89772	1.21824	4.11378	3.55016	0.00182429	20.0047	18.8333	13.2434	9.60756	8.50192	38.1229	4.85713	16.3935	23.4196	0	8.56846	16.0554	26.4434	20.55	16.043	9.76064	0.00853348	3.15408	4.17378	1.88429	0.47563	0.748605	5.32589	7.71571	1.26734	2.7128	3.0509	2.36634	0.00255306	11.9435	3.01239	0.928356	9.71899	1.09956	2.40576	1.50377	1.08993
16	0.904627		4.59313	20.563	6.25329	5.42984	5.31862	2.91553	4.36755	6.2932	6.00438	0.00279078	4.95324	6.85112	4.42353	2.49841	3.78234	0.947947	3.54408	3.06749	0.941764	2.1518	2.12739	5.54189	3.24435	3.3398	3.3868	1.67118	0.00180149	2.35134	5.697	0.844606	0.971033	1.01731	13.8829	3.7673	0.51196	3.61991	3.62926	4.21938	0.00303704	3.51586	3.77789	1.32216	0.938156	1.64997	4.865	1.76233	2.90876
16.5	1.04446			3.20589	6.72065	0.984729	1.98929	4.23787	2.97239	3.02218	2.01338	0.00134021	3.99772	4.65139	2.97137	17.3445	9.59153	5.15346	2.04696	13.1798	2.81267	0.751992	3.35626	6.08022	14.0931	13.9713	7.14302	5.4061	0.00379948	3.0564	3.93299	0.453234	1.27351	3.30353	1.98941	2.79942	2.91964	1.31076	2.33766	1.14049	0.0019562	7.32024	3.11685	0.654446	0.981721	0.640654	1.06109	1.81423	1.29181
17	0.9165		0.782826	2.70041	0.655863	1.75376	4.78707	8.3664	1.19437	2.64465	2.68957	0.00117279	1.12357	5.26042	6.82654	2.72101	1.5505	1.67292	0.514082	13.7284	0.463852	1.8827	1.40906	2.1853	13.2128	3.78887	4.02428	4.38178	0.00214058	4.36459	1.43508	0.135281	1.44738	1.96388	5.07232	2.66878	1.20353	10.9791	3.25222	3.29256	0.00272152	4.27812	4.3506	2.61844	0.659475	0.757077	3.34877	1.54986	1.6527
17.5	0.305503			0.892897	0.988627	1.19335	3.4214	1.25118	1.57173	1.37495	0.98322	0.000609736	4.55274	5.8433	5.16085	10.3349	2.63096	4.91985	1.04531	5.95056	0.962796	1.1339	3.18317	4.1632	3.05753	9.59324	4.4666	2.87824	0.00237585	3.34481	0.901361	0.78216	1.31673	2.01958	5.57103	3.12696	2.06543	5.98534	2.79038	1.91223	0.00233504	3.38281	2.04675	0.69638	2.07197	2.12071	2.97698	0.99311	1.56902
18	0.620104		1.84634	2.88837	0.687334	7.98718		4.73271	0.937568	2.81423	2.71545	0.00124799	6.82918	4.20023	3.07348	1.11493	1.44278	2.44949	0.786112	4.88388	0.348693	0.724744	5.40242	5.85492	1.32859	1.76528	2.87177	2.16718	0.00152754	1.56153	1.00163	0.0815114	1.39198	1.23659	4.49306	9.50741	2.45943	3.97351	2.85629	2.87022	0.0023902	2.23556	3.4993	1.53617	0.639377	2.44396	3.96905	0.497018	0.996644
18.5	0.607684		5.51792	1.64355	1.31201	1.8641	2.09817	5.60009	0.65993	2.41293	2.01193	0.00107004	1.99155	4.71652	3.1877	2.63226	1.81505	3.82304	0.985998	2.26634	0.270991	0.626241	2.825	1.42472	5.26529	8.47514	2.87899	2.17163	0.00153138	5.53023	2.36701	0.64533	2.21189	2.71517	1.19546	7.27754	2.11855	0.758023	2.75769	2.23266	0.00230769	3.52233	2.02835	1.60799	1.48987	0.911503	6.88486	0.835759	2.26824
19	0.743739		2.31852	1.75183	1.41058	8.36982	2.4689	5.74873	2.25135	3.13293	2.58377	0.00138933	1.47356	3.8285	2.4574	0.709721	1.63272	1.00214	0.857473	7.7276	0.975844	0.365582	1.2876	2.16449	7.21704	1.91764	2.40124	2.31983	0.00127725	4.93391	1.17308	0.0625458	0.728959	1.94395	1.67245	12.1211	0.969769	0.461108	2.67409	3.81686	0.00223774	2.55783	3.05013	0.364312	0.945833	0.832623	13.0974	2.63611	0.594066
19.5	0.317695		1.41753	2.46955	1.44612	2.70876	3.53814	4.41163	1.94417	2.2817	1.29555	0.00101184	0.807953	5.57366	5.49985	6.58882	3.64656	1.74871	0.523696	4.35795	0.992403	0.222812	0.505935	2.12069	2.10305	1.40907	2.57865	2.15021	0.00137162	3.0515	1.45834	0.462671	1.26662	2.20001	0.993773	8.0961	0.456854	0.49329	2.05324	2.42748	0.00171819	4.01093	3.51458	0.138482	2.25447	0.482243	11.9592	1.78302	0.672818
20	0.47909		0.767767	0.670641	1.63872	2.84235	3.03694	3.04844	2.51714	1.87514	1.11842	0.000831546	0.49956	6.66413	1.9372	0.46168	1.02939	2.8617	0.625429	3.35322	1.09141	0.840321	3.63071	0.64071	2.16776	0.740814	1.896	1.75238	0.00100851	5.98814	0.323447	0.286195	1.08593	0.534902	0.2987	11.2649	0.71248	0.325344	2.31333	3.82338	0.00193584	3.13645	5.31105	0.649845	0.207143	0.110392	6.21173	0.248701	0.71744
Area under curve Data (relative to CA size)
Frequency (kHz)	Af ♂1 (right)	Af ♂2 (left)	Af ♂2 (right)	Af ♂3 (left)	Af ♂3 (right)	Af ♂4 (left)	Af ♂4 (right)	Af ♂5 (left)	Af ♂5 (right)	Mean	Std Dev		Af ♀1 (left)	Af ♀2 (right)	Af ♀3 (left)	Af ♀3 (right)	Af ♀4 (left)	Af ♀4 (right)	Af ♀5 (left)	Af ♀5 (right)	Af ♀6 (left)	Af ♀6 (right)	Af ♀7 (left)	Af ♀7 (right)	Af ♀8 (left)	Af ♀8 (right)	Mean	Std Dev		Me ♂1 (left)	Me ♂2 (left)	Me ♂3 (left)	Me ♂4 (left)	Me ♂5 (left)	Me ♂6 (right)	Me ♂7 (right)	Me ♂8 (right)	Me ♂9 (left)	Mean	Std Dev		Me ♀2 (left)	Me ♀3 (left)	Me ♀4 (left)	Me ♀5 (left)	Me ♀6 (left)	Me ♀7 (left)	Me ♀8 (right)	Me ♀9 (left)
2	0.000293465	0.000206251	0.000142735	0.000119942	0.000551836	0.000318785	0.000312581	0.000520864	0.000877079	0.000371504	0.000241273		0.000773679	0.00089422	0.000939226	0.00137911	0.000482277	0.00108937	0.000734702	0.00141319	0.000589289	0.000446908	0.00075279	0.000972818	0.000660031	0.00100606	0.000866691	0.000294856		0.00416547	0.00147105	0.00051299	0.0013624	0.0017988	0.00278975	0.0103308	0.00452329	0.00253039	0.0032761	0.00295054		0.00683167	0.00509809	0.00127706	0.00270634	0.000949448	0.00839821	0.00349399	0.0027671
2.5	0.000895345	0.000276428	0.00106188	0.000683853	0.00186214	0.00154538	0.00135193	0.00261151	0.00237697	0.00140727	0.000774843		0.00145679	0.00451055	0.00210968	0.000493545	0.00287612	0.00413963	0.00371442	0.000552291	0.00294137	0.00173153	0.00295124	0.00244393	0.00266819	0.00685323	0.00281732	0.00166337		0.00778305	0.00402569	0.00393796	0.00554269	0.0054607	0.00665596	0.013849	0.0148275	0.0128794	0.00832911	0.00433438		0.00504117	0.00825654	0.00197208	0.00348241	0.00384797	0.0223418	0.0170364	0.00747839
3	0.000734659	0.000801513	0.000503696	0.000322798	0.00157226	0.00101334	0.000955181	0.00205361	0.00157454	0.00105907	0.000564932		0.000738769	0.00219354	0.00159335	0.00108675	0.00119344	0.00178943	0.00109856	0.000252586	0.00150604	0.000789437	0.00126541	0.00136446	0.00158631	0.00178495	0.00130307	0.000500689		0.00393475	0.00103759	0.00128436	0.00125028	0.00170129	0.00143565	0.0107173	0.00591282	0.00481611	0.00356557	0.00322731		0.00300571	0.00288778	0.00144131	0.00356381	0.00130813	0.00992477	0.00828296	0.00690102
3.5	0.00217544	0.00217068	0.00186646	0.00172477	0.00567191	0.00467939	0.00520097	0.0060927	0.00571365	0.00392178	0.00188296		0.00302688	0.00305579	0.00373167	0.00185577	0.00388083	0.002385	0.00372461	0.00164293	0.00481717	0.00113308	0.00593264	0.00305855	0.00319346	0.00215819	0.00311404	0.00128076		0.00446133	0.00188147	0.00328629	0.00329598	0.00223699	0.00257209	0.00493716	0.0131097	0.0262526	0.00689263	0.00802023		0.00250213	0.00277406	0.00130244	0.00194494	0.00485191	0.00339211	0.0202068	0.010707
4	0.00375362	0.00138063	0.00130068	0.00180031	0.00622831	0.00401448	0.00377476	0.00560257	0.0049571	0.00364583	0.00181722		0.00289274	0.00263405	0.00530637	0.00395509	0.00453275	0.00432123	0.00611104	0.00665602	0.00516174	0.000961806	0.00674413	0.00489632	0.00463227	0.00486908	0.00454819	0.0015826		0.00915385	0.0015632	0.00345386	0.00143414	0.00242934	0.00379357	0.0058714	0.00707026	0.0044856	0.00436169	0.00259516		0.00255658	0.00306529	0.0032749	0.00381779	0.00383376	0.00657944	0.0072728	0.00741361
4.5	0.00209025	0.0033015	0.00207499	0.00261934	0.00428339	0.00630623	0.00629179	0.00603147	0.00739441	0.00448815	0.0020586		0.00357089	0.00312641	0.00904553	0.00282084	0.00849975	0.00547557	0.00662008	0.000910027	0.00626149	0.00114625	0.00629355	0.00918503	0.00780446	0.00310394	0.00527599	0.00283547		0.00434992	0.00367741	0.0019645	0.00260634	0.00461235	0.001231	0.0113056	0.0101893	0.0225811	0.00694639	0.00682971		0.00382081	0.00565644	0.00385409	0.00111995	0.00395096	0.00638045	0.00728833	0.00861239
5	0.000582078	0.00184511	0.00133426	0.00103868	0.00425634	0.00272452	0.00202378	0.00415027	0.00132328	0.00214204	0.00131902		0.00559924	0.00197003	0.00371858	0.00337013	0.00229872	0.00330473	0.00103417	0.00261773	0.00129805	0.000673594	0.00122331	0.00291158	0.00219395	0.00272386	0.00249555	0.00129205		0.00431169	0.00095787	0.0011144	0.00252779	0.000630947	0.00162589	0.0052259	0.0078954	0.00361139	0.00310014	0.00240762		0.00334725	0.00433137	0.000991137	0.00352313	0.00174753	0.00778438	0.00552093	0.00407663
5.5	0.00332543	0.00320279	0.0015255	0.00263407	0.00530248	0.00129389	0.00376324	0.00232581	0.0145323	0.00421173	0.00405407		0.00740716	0.00226652	0.00891746	0.00121297	0.00827279	0.00266027	0.00528903	0.00137279	0.00926042	0.00103796	0.0118229	0.00668747	0.00289337	0.0126634	0.00584032	0.00400872		0.0137299	0.00421086	0.00555538	0.00257577	0.000703906	0.00432616	0.00863693	0.00371368	0.0124503	0.00621143	0.00445968		0.00545163	0.00838869	0.00281171	0.00283696	0.0031082	0.0270291	0.00733785	0.00499344
6	0.00336526	0.00189152	0.00501682	0.00439517	0.00801179	0.00909754	0.0112427	0.0104016	0.00595356	0.00659733	0.00325301		0.00964959	0.00660369	0.00220713	0.00380302	0.00769175	0.0138891	0.00646671	0.0034701	0.0190651	0.00133013	0.0158951	0.00758338	0.010851	0.00866374	0.00836925	0.00518562		0.0123354	0.00313415	0.00349897	0.00289822	0.00104363	0.00281502	0.0165663	0.0115209	0.0126336	0.00738291	0.00578636		0.00767382	0.00255246	0.00574176	0.00692312	0.00573304	0.0271213	0.0159855	0.00944297
6.5	0.0118951	0.00654382	0.00349497	0.00298019	0.00936887	0.000938586	0.0141215	0.00596486	0.016078	0.00793176	0.0052601		0.00405686	0.0028428	0.00319141	0.00633172	0.00554196	0.00253867	0.00367139	0.00887037	0.00545632	0.000683377	0.00448782	0.00332845	0.00277347	0.0106537	0.00460203	0.00263536		0.0151037	0.00621127	0.0094016	0.0120073	0.000952231	0.00957416	0.0118956	0.0130581	0.0124202	0.0100693	0.00426603		0.00794243	0.0116834	0.00258986	0.0138669	0.00314197	0.013977	0.0198327	0.00791714
7	0.00764162	0.00553108	0.00474035	0.00477609	0.00647554	0.00823361	0.00848109	0.00616111	0.0124795	0.00716889	0.002426		0.00765495	0.0200188	0.00122405	0.00278811	0.00239309	0.00775379	0.0025497	0.00131613	0.00456191	0.000368415	0.00178414	0.00138716	0.00461428	0.00665999	0.00464818	0.00505301		0.00860877	0.00417881	0.0129668	0.0123658	0.00121423	0.00497091	0.0202735	0.0126658	0.00830271	0.00950526	0.00576662		0.0122569	0.001553	0.00683639	0.00793722	0.00663858	0.01095	0.00953876	0.00944168
7.5	0.00500539	0.00447284	0.00586263	0.00425996	0.0148517	0.0180402	0	0.014041	0.00285774	0.00771016	0.00626395		0.00296903	0.00640318	0.00298318	0.0162701	0.00173562	0.00269973	0.00621901	0.0135752	0.00161707	0.000576391	0.0025915	0.00180196	0.00260604	0.0114847	0.00525234	0.00497746		0.00838695	0.00316211	0.00105678	0.0022328	0.005084	0.00479617	0.0221994	0.0155968	0.0115768	0.00823242	0.00703059		0.0073498	0.005505	0.00502135	0.00658954	0.00243585	0.0169883	0.00502562	0.0061439
8	0.0268852	0.0131638	0.0165019	0.0403833	0.014992	0.0109611	0.0066408	0.0112927	0.00851184	0.0165925	0.0106677		0.00342725	0.0092455	0.00904293	0.00614831	0.0148087	0.0148194	0.006325	0.00709454	0.00407261	0.000621718	0.00203746	0.00356843	0.00685232	0.00845783	0.00689443	0.00423297		0.0169836	0.00624908	0.0028964	0.0021435	0.00466842	0.0107401	0.0334004	0.0146983	0.0174551	0.0121372	0.00992548		0.0276334	0.0101137	0.0121157	0.00426107	0.00456097	0.021613	0.00708805	0.00484171
8.5	0.0083232	0.0178559	0.00533822	0.0181962	0.03164	0.0272497	0.0255557	0.0143181	0.0306529	0.0199033	0.0095116		0.00778242	0.0210245	0.00829044	0.00512678	0.00330398	0.00971393	0.00637127	0.0132143	0.00454851	0.000503017	0.00229971	0.00754704	0.00485598	0.022847	0.00838778	0.00657434		0.0211814	0.00433547	0.00299029	0.00813335	0.0034305	0.0105987	0.0101187	0.0138879	0.0120118	0.009632	0.00582243		0.0170076	0.00653943	0.0096138	0.0138333	0.00271234	0.0119856	0.0026435	0.00966674
9	0.0358401	0.0328816	0.0226095	0.0129164	0.0155889	0.0368512	0.0266373	0.0429478	0.0298445	0.0284575	0.0100066		0.0073796	0.0101313	0.0109498	0.00636773	0.0170957	0.0108113	0.00812044	0.0121677	0.00375419	0.000997258	0.00561261	0.0103188	0.0095167	0.00712917	0.00859659	0.00392752		0.00471677	0.0060762	0.00216062	0.00606234	0.00219579	0.00899785	0.0247323	0.0098145	0.00862208	0.00815316	0.00680492		0.024721	0.0119964	0.00388699	0.00547395	0.00294012	0.0126452	0.00544436	0.0129696
9.5	0.00781078	0.0306184	0.0350638	0.0231874	0.0515301	0.0184672	0.044573	0.0367959	0.0269213	0.030552	0.013354		0.00861479	0.0131126	0.0123162	0.0184546	0.0131094	0.0102525	0.00691906	0.0070934	0.00382242	0.00125457	0.00393076	0.00965204	0.00922111	0.0177206	0.00967672	0.00501136		0.00897718	0.00552238	0.000654119	0.00275899	0.00414473	0.00926796	0.0214731	0.00451686	0.0319282	0.00991595	0.0102358		0.0117619	0.00885242	0.00126862	0.00283734	0.0019067	0.00458605	0.00405007	0.00338798
10	0.00912429	0.017172	0.00536292	0.0224761	0.0369317	0.0290779	0.0264895	0.0247902	0.0230296	0.021606	0.0097901		0.00453285	0.0154235	0.0095452	0.00386734	0.0111723	0.00562006	0.00819749	0.0146269	0.00547225	0.00189865	0.00401061	0.0085315	0.0033943	0.00347731	0.00712645	0.00427044		0.00760099	0.00134284	0.00227091	0.00378507	0.00216037	0.00218387	0.0106922	0.00197175	0.00280576	0.0038682	0.0031606		0.00739086	0.00383556	0.00445642	0.00419635	0.00281177	0.00703945	0.00514595	0.00488463
10.5	0.0151053	0.0267493	0.0349513	0.0179728	0.0172658	0.0101546	0.0304415	0.0312988	0.0317112	0.0239612	0.00890359		0.00943533	0.0151538	0.015986	0.0188957	0.0082427	0.0115273	0.00897477	0.00798601	0.0103573	0.0031338	0.0030418	0.00620945	0.011688	0.0110268	0.0101185	0.00452462		0.00487962	0.00107152	0.00223774	0.00418385	0.00546392	0.00606267	0.0123117	0.00462219	2.96173e-05	0.00454031	0.00356185		0.00824612	0.00355642	0.00112621	0.00743519	0.00239112	0.00563919	0.00289952	0.00551943
11	0.0101832	0.00539777	0.0107504	0.017343	0.00832934	0.00642196	0.0138308	0.017271	0.00950495	0.0110036	0.00433032		0.0222041	0.0108474	0.0245024	0.010305	0.0100088	0.0318832	0.0133055	0.0196267	0.0098107	0.00682105	0.0166081	0.0188355	0.0220731	0.0231759	0.0171434	0.00722917		0.00625296	0.00568016	0.00182763	0.00253452	0.00118294	0.00378453	0.0124442	0.00157045	0.00200965	0.004143	0.00360091		0.00097656	0.0011934	0.00372649	0.00333756	0.00119589	0.00498685	0.00325408	0.00210169
11.5	0.00522258	0.0336097	0.00481065	0.011215	0.0185833	0.00926132	0.00947155	0.0181501	0.0185211	0.0143161	0.00904513		0.0153795	0.00339218	0.0336808	0.0119519	0.00508802	0.0176796	0.0208685	0.00654787	0.00809709	0.00300594	0.012374	0.0124424	0.0126952	0.013512	0.0126225	0.00802779		0.00743671	0.00180877	0.00525522	0.00394789	0.00188538	0.000522348	0.0128542	0.00441889	0.014311	0.00582671	0.00486844		0.0106282	0.00682992	0.00463798	0.0147323	0.0046125	0.00580879	0.0127296	0.00685745
12	0.00273364	0.00396925	0.00176222	0.0108291	0.00254901	0.00864192	0	0.00893821	0.0110814	0.00561164	0.00424348		0.0150746	0.00463739	0.0335026	0.00784759	0.00179422	0.0155974	0.014342	0.0175729	0.00455595	0.00449967	0.00764402	0.0210981	0.007062	0.0249797	0.012872	0.0091674		0.00129498	0.000966516	0.0031272	0.00231214	0.00107278	0.0023487	0.0156114	0.00325029	0.00375168	0.00374841	0.00455939		0.00668492	0.00958854	0.00312686	0.00670824	0.00151665	0.0263158	0.00406224	0.00497768
12.5	0.00516486	0.0350923	0.00604125	0.00899793	0.00827293	0.0097084	0.0273178	0.0243475	0.00889418	0.0148708	0.0109898		0.0153263	0.00927047	0.0383565	0.00545421	0.00769218	0.0171803	0.0125431	0.0127948	0.00315712	0.00404208	0.0083617	0.00716737	0.00620987	0.0159674	0.0116802	0.00889382		0.0110441	0.00564151	0.00103109	0.00473582	0.00709094	0.00267963	0.00957317	0.00750762	0.0467219	0.0106695	0.0138796		0.0152459	0.00954384	0.0113234	0.0220111	0.00335176	0.0183075	0.00226814	0.0184337
13	0.00216388	0.000996939	0.00130189	0.00890682	0.00315586	0.00247097	0.00701275	0.0132567	0.00267974	0.00466061	0.00417395		0.00427691	0.00423038	0.0162963	0.00254149	0.000771037	0.00204294	0.00460212	0.00796551	0.00154535	0.00160992	0.00650476	0.0087554	0.00456745	0.00198494	0.00483533	0.00410478		0.00408214	0.0017191	0.00108925	0.00339184	0.000779286	0.00680517	0.0104147	0.00962531	0.021112	0.00655765	0.00650993		0.00549434	0.00270477	0.00286064	0.00300372	0.00248921	0.00772953	0.00537398	0.00430024
13.5	0.00371318	0.00763513	0.0020917	0.00441081	0.0111267	0.00251901	0.00642565	0.0057919	0.0111225	0.00609295	0.00336323		0.00277444	0.00337388	0.010238	0.00805546	0.00205132	0.00186123	0.000947307	0.00293104	0.00185275	0.00127063	0.00187048	0.00552621	0.000309741	0.000934338	0.00314263	0.00287879		0.00137939	0.003671	0.00880801	0.00587004	0.00149945	0.00168463	0.00996036	0.0101517	0.0246295	0.00751712	0.00735543		0.00294393	0.00439386	0.000479044	0.00312135	0.00197542	0.0152423	0.00137744	0.00197194
14	0.00136474	0.0013327	0.00340835	0.00358102	0.0165665	0.00418365	0.00302475	0.00981275	0.00683781	0.00556803	0.00491426		0.00466907	0.00238946	0.00993101	0.00139119	0.000660079	0.00196834	0.00135251	0.005007	0.000488418	0.000566452	0.00124703	0.00313259	0.000802054	0.00148573	0.0025065	0.00257357		0.00351156	0.00336669	0.00528968	8.78071e-05	0.000475503	0.000813146	0.016115	0.00280749	0.0225563	0.00611369	0.00784625		0.00233406	0.00373195	0.000380382	0.0028753	0.00256601	0.023389	0.00156079	0.0024799
14.5	0.00216391	0.00317093	0	0.0071268	0.00732846	0.00358786	0.00671214	0.00402571	0.00329905	0.00415721	0.00246752		0.00887453	0.0098535	0.0158723	0.00569274	0.0114942	0.00781558	0.00521457	0.00989788	0.00854883	0	0.00680111	0.0110308	0.0142085	0.0139253	0.0092307	0.00413684		0.00197282	0.00196029	0.00123687	0.000561486	0.00174412	0.00256552	0.00434011	0.00240288	0.00313591	0.00221333	0.00109307		0.0173654	0.00865685	0.000676352	0.000232597	0.00161422	0.00351186	0.00241011	0.00364621
15	0.000599523	0.00652355	0.000950348	0.00672229	0.00512244	0.00416598	0.00924849	0.0113383	0.00231078	0.00522019	0.00365345		0.00897961	0.00761114	0.0106984	0.00229422	0.00156781	0.0014094	0.00185887	0.00971426	0.000989876	0.000993888	0.000536681	0.00904598	0.00169197	0.00280703	0.00429994	0.00388809		0.0023695	0.0207041	0.000583294	0.00082335	0.000523175	0.0111997	0.00971339	0.00101945	0.0250053	0.00799347	0.00939809		0.0110574	0.00283407	0.00199923	0.000790494	0.00274192	0.0169358	0.00215294	0.00268489
15.5	0.000615895		0.000516247	0.000643116	0.00304032	0.00465893	0.00151929	0.00305845	0.000540167	0.00182405	0.00157414		0.0128235	0.0133027	0.00848352	0.00644728	0.00631384	0.0255643	0.00318649	0.0111596	0.015615	0	0.00591071	0.0106694	0.0179935	0.0137004	0.0107979	0.00653264		0.00250045	0.00349388	0.00157734	0.00039815	0.000626658	0.0044583	0.00645882	0.00106089	0.00227089	0.00253837	0.00198065		0.0199953	0.00531675	0.000777127	0.00813577	0.00092044	0.00201386	0.00125881	0.000912379
16	0.000401112		0.00203659	0.00911764	0.00277271	0.00240759	0.00235827	0.00129275	0.00193657	0.0027904	0.00266234		0.00317515	0.00484884	0.00283208	0.00167894	0.00289836	0.000636509	0.002343	0.00208715	0.000628381	0.00145847	0.00147703	0.00369306	0.00219912	0.00223791	0.00229957	0.00115152		0.00184911	0.00476896	0.00070702	0.000812852	0.000851586	0.0116214	0.00315361	0.000428562	0.00303023	0.00302481	0.00353678		0.00588639	0.00660762	0.00110678	0.00078533	0.00138119	0.00407249	0.00147524	0.00243492
16.5	0.000463112		0	0.00142149	0.00297994	0.000436629	0.000882053	0.00187907	0.00131796	0.00117253	0.000952671		0.00256264	0.0033163	0.00190337	0.0116683	0.0072545	0.00345692	0.00135488	0.00896023	0.00187499	0.000541217	0.00233481	0.00405016	0.00960467	0.00937466	0.00487555	0.00369033		0.00240142	0.0032923	0.000379402	0.00106606	0.00276538	0.00166534	0.0023434	0.00244404	0.00109723	0.0019394	0.000943703		0.0122566	0.00553395	0.000547837	0.000821799	0.000536291	0.000888238	0.00151869	0.00108138
17	0.000406376		0.000347105	0.00119736	0.00029081	0.000777619	0.00212259	0.00370966	0.000529583	0.00117264	0.00119256		0.000720238	0.00368457	0.00437	0.00183761	0.00123203	0.00112414	0.000339161	0.00934817	0.000308302	0.0013326	0.000972984	0.00146518	0.00899087	0.00255463	0.00273432	0.00296789		0.00346079	0.0012013	0.000113243	0.0012116	0.00164397	0.00424604	0.00223404	0.00100747	0.00919065	0.00270101	0.0027488		0.00716311	0.00769888	0.0021919	0.000552047	0.000633749	0.00280326	0.00129739	0.00138348
17.5	0.00013546		0	0.000395911	0.000438357	0.00052913	0.00151705	0.000554772	0.000696904	0.000533448	0.000457569		0.00291842	0.00411661	0.00330555	0.00695656	0.00199269	0.00330691	0.000689871	0.00404351	0.000641411	0.000801204	0.00221833	0.00278289	0.0020837	0.00647923	0.00302406	0.00193208		0.00262274	0.000754529	0.000654747	0.00110223	0.00169059	0.00466351	0.00261758	0.00172898	0.00501033	0.00231614	0.00159539		0.00566382	0.00364232	0.00058294	0.00173445	0.00177524	0.00249203	0.000831333	0.00131343
18	0.000274954		0.000818666	0.0012807	0.000304764	0.00354151	0	0.00209848	0.000415718	0.00109185	0.00119884		0.00437768	0.00296055	0.00196857	0.000751602	0.0011086	0.00164664	0.000521479	0.0033202	0.000232568	0.000503655	0.00372909	0.0039234	0.000901868	0.00119539	0.00193866	0.00143679		0.00123775	0.000838469	6.82332e-05	0.00116523	0.00103515	0.00376114	0.00795865	0.00205879	0.00332623	0.00238329	0.00240668		0.0037429	0.00620741	0.00128593	0.000535223	0.00204584	0.00332249	0.000416054	0.000834291
18.5	0.000269447		0.00244665	0.000728752	0.000581746	0.00082654	0.000930328	0.00248308	0.000292613	0.00106989	0.000892091		0.00127663	0.00331758	0.00204117	0.001775	0.0013811	0.00256439	0.000650885	0.00154852	0.000182025	0.000471783	0.00194691	0.000959843	0.00358738	0.00575918	0.0019616	0.00147786		0.00428958	0.00198143	0.000540206	0.00185157	0.00227287	0.00100072	0.00609203	0.00177344	0.000634542	0.00227071	0.00181898		0.00589727	0.00363627	0.00134605	0.00124717	0.000763019	0.00576332	0.000699614	0.00189875
19	0.000329774		0.00102803	0.000776761	0.000625451	0.00371118	0.00109471	0.00254899	0.00099825	0.00138914	0.00114564		0.00094459	0.00270009	0.00157299	0.000479191	0.00123316	0.00067686	0.000565657	0.00524757	0.000653464	0.000269952	0.000879475	0.00144589	0.00491579	0.00130276	0.00163482	0.00158191		0.00382381	0.000981988	5.23571e-05	0.000610212	0.00162728	0.00140001	0.0101466	0.000811794	0.000385993	0.00220444	0.00317398		0.00428236	0.00547926	0.000304965	0.000791757	0.000696989	0.0109638	0.00220669	0.000497293
19.5	0.000140866		0.000628531	0.001095	0.000641212	0.00120106	0.00156881	0.00195612	0.000862046	0.00101171	0.000574447		0.000517918	0.00394687	0.00352331	0.0044555	0.00284316	0.00117792	0.000345272	0.00297558	0.000666213	0.000167028	0.000344803	0.00143025	0.00142883	0.00096286	0.00177039	0.00147493		0.00235867	0.00122078	0.000387302	0.00106029	0.00184162	0.000831888	0.00677725	0.000382432	0.000412933	0.00169702	0.00202301		0.00671514	0.00630002	0.000115924	0.00188721	0.000403686	0.010011	0.00149257	0.000563216
20	0.000212429		0.000340428	0.000297362	0.000726608	0.0012603	0.00134658	0.00135168	0.0011161	0.000831436	0.000495907		0.000320231	0.0047236	0.00123927	0.000312309	0.000818212	0.0019328	0.000411604	0.00228122	0.000730969	0.000617424	0.00247905	0.000430852	0.00147223	0.000507984	0.00130555	0.00122903		0.00464734	0.000270757	0.000239574	0.000909033	0.000447767	0.000250042	0.00942982	0.000596418	0.000272346	0.0018959	0.0031587		0.00525099	0.00952068	0.000543985	0.0001734	9.24088e-05	0.00519984	0.000208187	0.00060057
[truncated: 4 more columns]
